# Supplementary material for: 3-(3-Chloro­phenyl­sulfon­yl)-5-isopropyl-2-methyl-1-benzofuran
Source: Acta Crystallogr Sect E Struct Rep Online. 2012 Mar 3;68(Pt 4):o942. doi: 10.1107/S1600536812008525 (PMC3343923; doi:10.1107/S1600536812008525)
Supplement: Supplementary file 1 [file e-68-0o942-sup1.cif]

##############################################################################
#                                                                            #
# This CIF contains the data in a paper accepted for publication in          #
# Acta Crystallographica Section E. It conforms to the requirements of       #
# Notes for Authors for Acta Crystallographica Section E, and has been       #
# peer reviewed under the auspices of the IUCr Commission on Journals.       #
#                                                                            #
# Full details of the Crystallographic Information File format               #
# are given in the paper "The Crystallographic Information File (CIF):       #
# a New Standard Archive File for Crystallography" by S. R. Hall, F. H.      #
# Allen and I. D. Brown [Acta Cryst. (1991), A47, 655-685].                  #
#                                                                            #
# The current version of the core CIF dictionary is obtainable from          #
# ftp://ftp.iucr.org/pub/cif_core.dic.                                       #
#                                                                            #
# Software is freely available for graphical display of the structure(s)     #
# in this CIF. For information consult the CIF software page                 #
# http://www.iucr.org/resources/cif/software.                                #
#                                                                            #
# This file may be used for bona fide research purposes within the           #
# scientific community so long as proper attribution is given to the journal # 
# article from which it was obtained.                                        #
#                                                                            #
##############################################################################
data_global
_audit_creation_method     'form.cif (version 2.0)'
_journal_data_validation_number     ?
_journal_date_recd_electronic     2012-02-21
_journal_date_accepted     2012-02-26
_journal_name_full     'Acta Crystallographica, Section E'
_journal_year     2012
_journal_volume     68
_journal_issue      4
_journal_page_first     o942
_journal_page_last     o942
_journal_paper_category     QO
_journal_paper_doi     10.1107/S1600536812008525
_journal_coeditor_code     LR2052
_publ_contact_author_name     'Prof. Uk Lee'
_publ_contact_author_address
;
 Department of Chemistry, Pukyong National University, 599-1 Daeyeon 3-dong
 Nam-gu, Busan 608-737, Republic of Korea
;
_publ_contact_author_email     'uklee@pknu.ac.kr'
_publ_contact_author_fax     '+82-51-629-5583'
_publ_contact_author_phone     '+82-51-629-5596'
_publ_section_title
;
3-(3-Chlorophenylsulfonyl)-5-isopropyl-2-methyl-1-benzofuran
;
loop_
    _publ_author_name
    _publ_author_address
    'Choi, Hong Dae'
;
 Department of Chemistry, Dongeui University, San 24 Kaya-dong Busanjin-gu,
 Busan 614-714, Republic of Korea
;
    'Seo, Pil Ja'
;
 Department of Chemistry, Dongeui University, San 24 Kaya-dong Busanjin-gu,
 Busan 614-714, Republic of Korea
;
    'Lee, Uk'
;
 Department of Chemistry, Pukyong National University, 599-1 Daeyeon 3-dong
 Nam-gu, Busan 608-737, Republic of Korea
;
_publ_section_synopsis     .
data_I
_chemical_name_systematic
;
3-(3-Chlorophenylsulfonyl)-5-isopropyl-2-methyl-1-benzofuran
;
_chemical_name_common     ?
_chemical_formula_moiety     'C18 H17 Cl O3 S'
_chemical_formula_sum     'C18 H17 Cl O3 S'
_chemical_formula_iupac     'C18 H17 Cl O3 S'
_chemical_formula_weight     348.83
_chemical_melting_point     ?
_symmetry_cell_setting     triclinic
_symmetry_space_group_name_H-M     'P -1 '
_symmetry_space_group_name_Hall     '-P 1'
loop_
    _symmetry_equiv_pos_as_xyz
    'x, y, z'
    '-x, -y, -z'
_cell_length_a     7.1700(2)
_cell_length_b     9.9400(2)
_cell_length_c     12.2508(3)
_cell_angle_alpha     83.4840(10)
_cell_angle_beta     77.9070(10)
_cell_angle_gamma     85.7070(10)
_cell_volume     847.05(4)
_cell_formula_units_Z     2
_cell_measurement_reflns_used     7011
_cell_measurement_theta_min     2.55
_cell_measurement_theta_max     28.35
_cell_measurement_temperature     173(2)
_exptl_crystal_description     'block'
_exptl_crystal_colour     'colourless'
_exptl_crystal_size_max     0.29
_exptl_crystal_size_mid     0.24
_exptl_crystal_size_min     0.13
_exptl_crystal_density_diffrn     1.368
_exptl_crystal_density_meas     ?
_exptl_crystal_density_method     'not measured'
_exptl_crystal_F_000     364
_exptl_absorpt_coefficient_mu     0.360
_exptl_absorpt_correction_type     multi-scan
_exptl_absorpt_process_details     '(<i>SADABS</i>; Bruker, 2009)'
_exptl_absorpt_correction_T_min     0.9028
_exptl_absorpt_correction_T_max     0.9547
_exptl_special_details     ?
_diffrn_ambient_temperature     173(2)
_diffrn_radiation_type     MoK\a
_diffrn_radiation_wavelength     0.71073
_diffrn_radiation_source     'rotating anode'
_diffrn_radiation_monochromator     'graphite multilayer'
_diffrn_measurement_device_type     'Bruker SMART APEXII CCD'
_diffrn_measurement_method     '\f and \w scans'
_diffrn_detector_area_resol_mean     10.0
_diffrn_reflns_number     16044
_diffrn_reflns_av_R_equivalents     0.0271
_diffrn_reflns_av_sigmaI/netI     0.0235
_diffrn_reflns_theta_min     1.71
_diffrn_reflns_theta_max     28.42
_diffrn_reflns_theta_full     28.42
_diffrn_measured_fraction_theta_max     0.992
_diffrn_measured_fraction_theta_full     0.992
_diffrn_reflns_limit_h_min     -9
_diffrn_reflns_limit_h_max     9
_diffrn_reflns_limit_k_min     -13
_diffrn_reflns_limit_k_max     13
_diffrn_reflns_limit_l_min     -16
_diffrn_reflns_limit_l_max     16
_diffrn_standards_number     0
_diffrn_standards_interval_count     ?
_diffrn_standards_interval_time     ?
_diffrn_standards_decay_%     ?
_refine_special_details
;
 Refinement of F^2^ against ALL reflections.  The weighted R-factor wR and
 goodness of fit S are based on F^2^, conventional R-factors R are based
 on F, with F set to zero for negative F^2^. The threshold expression of
 F^2^ > 2sigma(F^2^) is used only for calculating R-factors(gt) etc. and is
 not relevant to the choice of reflections for refinement.  R-factors based
 on F^2^ are statistically about twice as large as those based on F, and R-
 factors based on ALL data will be even larger.
;
_reflns_number_total     4231
_reflns_number_gt     3596
_reflns_threshold_expression     I>2\s(I)
_refine_ls_structure_factor_coef     Fsqd
_refine_ls_matrix_type     full
_refine_ls_R_factor_all     0.0540
_refine_ls_R_factor_gt     0.0463
_refine_ls_wR_factor_gt     0.1246
_refine_ls_wR_factor_ref     0.1317
_refine_ls_goodness_of_fit_ref     1.059
_refine_ls_restrained_S_all     1.059
_refine_ls_number_reflns     4231
_refine_ls_number_parameters     211
_refine_ls_number_restraints     0
_refine_ls_hydrogen_treatment     constr
_refine_ls_weighting_scheme     calc
_refine_ls_weighting_details
         'calc w=1/[\s^2^(Fo^2^)+(0.0688P)^2^+0.4272P] where P=(Fo^2^+2Fc^2^)/3'
_atom_sites_solution_hydrogens     difmap
_atom_sites_solution_primary     direct
_atom_sites_solution_secondary     difmap
_refine_ls_shift/su_max     0.000
_refine_ls_shift/su_mean     0.000
_refine_diff_density_max     0.849
_refine_diff_density_min     -0.455
_refine_ls_extinction_method     none
_refine_ls_extinction_coef     ?
loop_
    _atom_type_symbol
    _atom_type_description
    _atom_type_scat_dispersion_real
    _atom_type_scat_dispersion_imag
    _atom_type_scat_source
    'C' 'C' 0.0033 0.0016
                         'International Tables Vol C Tables 4.2.6.8 and 6.1.1.4'
    'H' 'H' 0.0000 0.0000
                         'International Tables Vol C Tables 4.2.6.8 and 6.1.1.4'
    'O' 'O' 0.0106 0.0060
                         'International Tables Vol C Tables 4.2.6.8 and 6.1.1.4'
    'S' 'S' 0.1246 0.1234
                         'International Tables Vol C Tables 4.2.6.8 and 6.1.1.4'
    'Cl' 'Cl' 0.1484 0.1585
                         'International Tables Vol C Tables 4.2.6.8 and 6.1.1.4'
_computing_data_collection     '<i>APEX2</i> (Bruker, 2009)'
_computing_cell_refinement     '<i>SAINT</i> (Bruker, 2009)'
_computing_data_reduction     '<i>SAINT</i> (Bruker, 2009)'
_computing_structure_solution     '<i>SHELXS97</i> (Sheldrick, 2008)'
_computing_structure_refinement     '<i>SHELXL97</i> (Sheldrick, 2008)'
_computing_molecular_graphics
        '<i>ORTEP-3</i> (Farrugia, 1997) and <i>DIAMOND</i> (Brandenburg, 1998)'
_computing_publication_material     '<i>SHELXL97</i> (Sheldrick, 2008)'
loop_
    _atom_site_type_symbol
    _atom_site_label
    _atom_site_fract_x
    _atom_site_fract_y
    _atom_site_fract_z
    _atom_site_U_iso_or_equiv
    _atom_site_adp_type
    _atom_site_calc_flag
    _atom_site_refinement_flags
    _atom_site_occupancy
    _atom_site_symmetry_multiplicity
    _atom_site_disorder_assembly
    _atom_site_disorder_group
    Cl Cl1 0.22055(7) 0.49026(6) 0.63396(4) 0.04596(16) Uani d . 1 2 . .
    S S1 0.34765(7) 0.31464(4) 0.22246(3) 0.03083(13) Uani d . 1 2 . .
    O O1 0.71701(19) 0.58220(14) 0.07545(10) 0.0376(3) Uani d . 1 2 . .
    O O2 0.1494(2) 0.35118(15) 0.22738(12) 0.0418(3) Uani d . 1 2 . .
    O O3 0.4313(3) 0.19619(14) 0.17075(12) 0.0470(4) Uani d . 1 2 . .
    C C1 0.4757(2) 0.45364(16) 0.16032(13) 0.0269(3) Uani d . 1 2 . .
    C C2 0.4074(3) 0.59381(16) 0.16760(13) 0.0287(3) Uani d . 1 2 . .
    C C3 0.2339(3) 0.66147(18) 0.21091(15) 0.0350(4) Uani d . 1 2 . .
    H H3 0.1263 0.6116 0.2471 0.042 Uiso calc R 1 2 . .
    C C4 0.2210(3) 0.8016(2) 0.20043(17) 0.0424(5) Uani d . 1 2 . .
    C C5 0.3805(4) 0.8721(2) 0.14704(18) 0.0485(5) Uani d . 1 2 . .
    H H5 0.3705 0.9684 0.1413 0.058 Uiso calc R 1 2 . .
    C C6 0.5538(4) 0.8085(2) 0.10175(18) 0.0476(5) Uani d . 1 2 . .
    H H6 0.6607 0.8585 0.0645 0.057 Uiso calc R 1 2 . .
    C C7 0.5627(3) 0.66778(19) 0.11380(14) 0.0346(4) Uani d . 1 2 . .
    C C8 0.6615(3) 0.45245(18) 0.10554(14) 0.0314(4) Uani d . 1 2 . .
    C C9 0.0286(4) 0.8735(2) 0.2472(2) 0.0510(5) Uani d . 1 2 . .
    H H9 -0.0715 0.8055 0.2589 0.061 Uiso calc R 1 2 . .
    C C10 0.0305(5) 0.9199(4) 0.3600(2) 0.0800(10) Uani d . 1 2 . .
    H H10A 0.1277 0.9867 0.3513 0.120 Uiso calc R 1 2 . .
    H H10B 0.0601 0.8419 0.4112 0.120 Uiso calc R 1 2 . .
    H H10C -0.0952 0.9612 0.3907 0.120 Uiso calc R 1 2 . .
    C C11 -0.0257(5) 0.9892(3) 0.1681(3) 0.0735(8) Uani d . 1 2 . .
    H H11A -0.1572 1.0223 0.1965 0.110 Uiso calc R 1 2 . .
    H H11B -0.0162 0.9582 0.0939 0.110 Uiso calc R 1 2 . .
    H H11C 0.0608 1.0626 0.1622 0.110 Uiso calc R 1 2 . .
    C C12 0.8097(3) 0.3445(2) 0.07479(18) 0.0445(5) Uani d . 1 2 . .
    H H12A 0.8950 0.3338 0.1285 0.067 Uiso calc R 1 2 . .
    H H12B 0.8836 0.3690 -0.0008 0.067 Uiso calc R 1 2 . .
    H H12C 0.7490 0.2590 0.0763 0.067 Uiso calc R 1 2 . .
    C C13 0.3857(3) 0.29535(17) 0.36169(14) 0.0301(3) Uani d . 1 2 . .
    C C14 0.2933(2) 0.38686(17) 0.43515(14) 0.0300(3) Uani d . 1 2 . .
    H H14 0.2060 0.4559 0.4127 0.036 Uiso calc R 1 2 . .
    C C15 0.3317(3) 0.3750(2) 0.54204(14) 0.0337(4) Uani d . 1 2 . .
    C C16 0.4560(3) 0.2732(2) 0.57601(17) 0.0448(5) Uani d . 1 2 . .
    H H16 0.4809 0.2661 0.6497 0.054 Uiso calc R 1 2 . .
    C C17 0.5430(4) 0.1826(2) 0.50199(19) 0.0509(5) Uani d . 1 2 . .
    H H17 0.6268 0.1117 0.5254 0.061 Uiso calc R 1 2 . .
    C C18 0.5105(3) 0.1929(2) 0.39347(17) 0.0425(4) Uani d . 1 2 . .
    H H18 0.5727 0.1309 0.3422 0.051 Uiso calc R 1 2 . .
loop_
    _atom_site_aniso_label
    _atom_site_aniso_U_11
    _atom_site_aniso_U_22
    _atom_site_aniso_U_33
    _atom_site_aniso_U_12
    _atom_site_aniso_U_13
    _atom_site_aniso_U_23
    Cl1 0.0426(3) 0.0637(3) 0.0318(2) -0.0110(2) 0.00138(19) -0.0171(2)
    S1 0.0390(2) 0.0288(2) 0.0274(2) -0.00753(17) -0.00952(17) -0.00579(15)
    O1 0.0365(7) 0.0478(8) 0.0290(6) -0.0133(6) -0.0028(5) -0.0056(6)
    O2 0.0366(7) 0.0537(8) 0.0395(7) -0.0132(6) -0.0144(6) -0.0029(6)
    O3 0.0747(11) 0.0293(6) 0.0396(7) -0.0061(7) -0.0112(7) -0.0126(6)
    C1 0.0312(8) 0.0283(7) 0.0227(7) -0.0026(6) -0.0075(6) -0.0047(6)
    C2 0.0369(9) 0.0279(8) 0.0223(7) -0.0019(7) -0.0080(6) -0.0036(6)
    C3 0.0419(10) 0.0341(9) 0.0295(8) 0.0035(7) -0.0087(7) -0.0057(7)
    C4 0.0611(13) 0.0339(9) 0.0339(9) 0.0078(9) -0.0154(9) -0.0060(7)
    C5 0.0783(16) 0.0285(9) 0.0412(11) 0.0013(10) -0.0184(11) -0.0053(8)
    C6 0.0684(15) 0.0405(10) 0.0359(10) -0.0230(10) -0.0118(10) 0.0035(8)
    C7 0.0452(10) 0.0355(9) 0.0241(8) -0.0089(8) -0.0070(7) -0.0032(6)
    C8 0.0336(9) 0.0399(9) 0.0230(7) -0.0023(7) -0.0084(6) -0.0084(7)
    C9 0.0598(14) 0.0427(11) 0.0509(12) 0.0112(10) -0.0137(11) -0.0104(9)
    C10 0.0746(19) 0.110(3) 0.0598(16) 0.0405(18) -0.0238(15) -0.0397(17)
    C11 0.0756(19) 0.0659(17) 0.080(2) 0.0106(15) -0.0291(16) 0.0048(15)
    C12 0.0342(10) 0.0599(13) 0.0421(10) 0.0094(9) -0.0111(8) -0.0176(9)
    C13 0.0352(9) 0.0282(8) 0.0275(8) -0.0057(7) -0.0076(7) -0.0010(6)
    C14 0.0290(8) 0.0333(8) 0.0284(8) -0.0054(7) -0.0060(6) -0.0035(6)
    C15 0.0316(9) 0.0432(10) 0.0258(8) -0.0117(7) -0.0018(7) -0.0031(7)
    C16 0.0506(12) 0.0543(12) 0.0317(9) -0.0072(10) -0.0153(9) 0.0032(8)
    C17 0.0606(14) 0.0468(12) 0.0465(12) 0.0093(10) -0.0224(11) 0.0039(9)
    C18 0.0513(12) 0.0353(9) 0.0404(10) 0.0065(8) -0.0114(9) -0.0040(8)
_geom_special_details
;
 All esds (except the esd in the dihedral angle between two l.s. planes)
 are estimated using the full covariance matrix.  The cell esds are taken
 into account individually in the estimation of esds in distances, angles
 and torsion angles; correlations between esds in cell parameters are only
 used when they are defined by crystal symmetry.  An approximate (isotropic)
 treatment of cell esds is used for estimating esds involving l.s. planes.
;
loop_
    _geom_bond_atom_site_label_1
    _geom_bond_atom_site_label_2
    _geom_bond_site_symmetry_2
    _geom_bond_distance
    _geom_bond_publ_flag
    Cl1 C15 . 1.7307(19) ?
    S1 O2 . 1.4308(15) ?
    S1 O3 . 1.4325(14) ?
    S1 C1 . 1.7290(17) ?
    S1 C13 . 1.7700(18) ?
    O1 C8 . 1.366(2) ?
    O1 C7 . 1.379(2) ?
    C1 C8 . 1.360(2) ?
    C1 C2 . 1.448(2) ?
    C2 C7 . 1.386(3) ?
    C2 C3 . 1.400(2) ?
    C3 C4 . 1.382(3) ?
    C3 H3 . 0.9500 ?
    C4 C5 . 1.389(3) ?
    C4 C9 . 1.534(3) ?
    C5 C6 . 1.387(3) ?
    C5 H5 . 0.9500 ?
    C6 C7 . 1.387(3) ?
    C6 H6 . 0.9500 ?
    C8 C12 . 1.475(3) ?
    C9 C11 . 1.501(3) ?
    C9 C10 . 1.509(4) ?
    C9 H9 . 1.0000 ?
    C10 H10A . 0.9800 ?
    C10 H10B . 0.9800 ?
    C10 H10C . 0.9800 ?
    C11 H11A . 0.9800 ?
    C11 H11B . 0.9800 ?
    C11 H11C . 0.9800 ?
    C12 H12A . 0.9800 ?
    C12 H12B . 0.9800 ?
    C12 H12C . 0.9800 ?
    C13 C18 . 1.382(3) ?
    C13 C14 . 1.386(2) ?
    C14 C15 . 1.384(2) ?
    C14 H14 . 0.9500 ?
    C15 C16 . 1.385(3) ?
    C16 C17 . 1.374(3) ?
    C16 H16 . 0.9500 ?
    C17 C18 . 1.388(3) ?
    C17 H17 . 0.9500 ?
    C18 H18 . 0.9500 ?
loop_
    _geom_angle_atom_site_label_1
    _geom_angle_atom_site_label_2
    _geom_angle_atom_site_label_3
    _geom_angle_site_symmetry_1
    _geom_angle_site_symmetry_3
    _geom_angle
    _geom_angle_publ_flag
    O2 S1 O3 . . 119.69(9) ?
    O2 S1 C1 . . 107.76(8) ?
    O3 S1 C1 . . 109.52(9) ?
    O2 S1 C13 . . 107.50(8) ?
    O3 S1 C13 . . 107.43(9) ?
    C1 S1 C13 . . 103.79(8) ?
    C8 O1 C7 . . 107.30(14) ?
    C8 C1 C2 . . 107.79(15) ?
    C8 C1 S1 . . 126.80(14) ?
    C2 C1 S1 . . 125.15(13) ?
    C7 C2 C3 . . 119.77(16) ?
    C7 C2 C1 . . 104.46(16) ?
    C3 C2 C1 . . 135.75(17) ?
    C4 C3 C2 . . 119.30(19) ?
    C4 C3 H3 . . 120.3 ?
    C2 C3 H3 . . 120.3 ?
    C3 C4 C5 . . 119.2(2) ?
    C3 C4 C9 . . 118.4(2) ?
    C5 C4 C9 . . 122.43(19) ?
    C6 C5 C4 . . 123.05(18) ?
    C6 C5 H5 . . 118.5 ?
    C4 C5 H5 . . 118.5 ?
    C7 C6 C5 . . 116.5(2) ?
    C7 C6 H6 . . 121.8 ?
    C5 C6 H6 . . 121.8 ?
    O1 C7 C2 . . 110.48(15) ?
    O1 C7 C6 . . 127.30(18) ?
    C2 C7 C6 . . 122.21(19) ?
    C1 C8 O1 . . 109.96(15) ?
    C1 C8 C12 . . 134.29(18) ?
    O1 C8 C12 . . 115.74(16) ?
    C11 C9 C10 . . 111.0(2) ?
    C11 C9 C4 . . 112.9(2) ?
    C10 C9 C4 . . 110.2(2) ?
    C11 C9 H9 . . 107.5 ?
    C10 C9 H9 . . 107.5 ?
    C4 C9 H9 . . 107.5 ?
    C9 C10 H10A . . 109.5 ?
    C9 C10 H10B . . 109.5 ?
    H10A C10 H10B . . 109.5 ?
    C9 C10 H10C . . 109.5 ?
    H10A C10 H10C . . 109.5 ?
    H10B C10 H10C . . 109.5 ?
    C9 C11 H11A . . 109.5 ?
    C9 C11 H11B . . 109.5 ?
    H11A C11 H11B . . 109.5 ?
    C9 C11 H11C . . 109.5 ?
    H11A C11 H11C . . 109.5 ?
    H11B C11 H11C . . 109.5 ?
    C8 C12 H12A . . 109.5 ?
    C8 C12 H12B . . 109.5 ?
    H12A C12 H12B . . 109.5 ?
    C8 C12 H12C . . 109.5 ?
    H12A C12 H12C . . 109.5 ?
    H12B C12 H12C . . 109.5 ?
    C18 C13 C14 . . 121.69(17) ?
    C18 C13 S1 . . 119.55(14) ?
    C14 C13 S1 . . 118.73(14) ?
    C15 C14 C13 . . 118.22(17) ?
    C15 C14 H14 . . 120.9 ?
    C13 C14 H14 . . 120.9 ?
    C14 C15 C16 . . 121.22(18) ?
    C14 C15 Cl1 . . 118.77(15) ?
    C16 C15 Cl1 . . 120.01(15) ?
    C17 C16 C15 . . 119.26(19) ?
    C17 C16 H16 . . 120.4 ?
    C15 C16 H16 . . 120.4 ?
    C16 C17 C18 . . 121.1(2) ?
    C16 C17 H17 . . 119.5 ?
    C18 C17 H17 . . 119.5 ?
    C13 C18 C17 . . 118.53(19) ?
    C13 C18 H18 . . 120.7 ?
    C17 C18 H18 . . 120.7 ?
loop_
    _geom_torsion_atom_site_label_1
    _geom_torsion_atom_site_label_2
    _geom_torsion_atom_site_label_3
    _geom_torsion_atom_site_label_4
    _geom_torsion_site_symmetry_1
    _geom_torsion_site_symmetry_2
    _geom_torsion_site_symmetry_3
    _geom_torsion_site_symmetry_4
    _geom_torsion
    _geom_torsion_publ_flag
    O2 S1 C1 C8 . . . . -156.03(15) ?
    O3 S1 C1 C8 . . . . -24.32(18) ?
    C13 S1 C1 C8 . . . . 90.16(16) ?
    O2 S1 C1 C2 . . . . 30.48(16) ?
    O3 S1 C1 C2 . . . . 162.19(14) ?
    C13 S1 C1 C2 . . . . -83.33(16) ?
    C8 C1 C2 C7 . . . . 0.54(18) ?
    S1 C1 C2 C7 . . . . 175.07(13) ?
    C8 C1 C2 C3 . . . . 178.83(19) ?
    S1 C1 C2 C3 . . . . -6.6(3) ?
    C7 C2 C3 C4 . . . . -0.7(3) ?
    C1 C2 C3 C4 . . . . -178.83(18) ?
    C2 C3 C4 C5 . . . . 0.0(3) ?
    C2 C3 C4 C9 . . . . 179.19(17) ?
    C3 C4 C5 C6 . . . . 0.9(3) ?
    C9 C4 C5 C6 . . . . -178.2(2) ?
    C4 C5 C6 C7 . . . . -1.1(3) ?
    C8 O1 C7 C2 . . . . -0.54(19) ?
    C8 O1 C7 C6 . . . . -179.70(19) ?
    C3 C2 C7 O1 . . . . -178.62(15) ?
    C1 C2 C7 O1 . . . . 0.00(19) ?
    C3 C2 C7 C6 . . . . 0.6(3) ?
    C1 C2 C7 C6 . . . . 179.21(17) ?
    C5 C6 C7 O1 . . . . 179.36(18) ?
    C5 C6 C7 C2 . . . . 0.3(3) ?
    C2 C1 C8 O1 . . . . -0.90(19) ?
    S1 C1 C8 O1 . . . . -175.31(11) ?
    C2 C1 C8 C12 . . . . 178.02(19) ?
    S1 C1 C8 C12 . . . . 3.6(3) ?
    C7 O1 C8 C1 . . . . 0.90(19) ?
    C7 O1 C8 C12 . . . . -178.25(15) ?
    C3 C4 C9 C11 . . . . -135.1(2) ?
    C5 C4 C9 C11 . . . . 44.1(3) ?
    C3 C4 C9 C10 . . . . 100.2(3) ?
    C5 C4 C9 C10 . . . . -80.7(3) ?
    O2 S1 C13 C18 . . . . 141.75(16) ?
    O3 S1 C13 C18 . . . . 11.71(19) ?
    C1 S1 C13 C18 . . . . -104.25(17) ?
    O2 S1 C13 C14 . . . . -40.32(16) ?
    O3 S1 C13 C14 . . . . -170.36(14) ?
    C1 S1 C13 C14 . . . . 73.68(15) ?
    C18 C13 C14 C15 . . . . 1.1(3) ?
    S1 C13 C14 C15 . . . . -176.74(13) ?
    C13 C14 C15 C16 . . . . -1.2(3) ?
    C13 C14 C15 Cl1 . . . . 178.92(13) ?
    C14 C15 C16 C17 . . . . 0.1(3) ?
    Cl1 C15 C16 C17 . . . . -179.99(17) ?
    C15 C16 C17 C18 . . . . 1.0(4) ?
    C14 C13 C18 C17 . . . . 0.0(3) ?
    S1 C13 C18 C17 . . . . 177.84(17) ?
    C16 C17 C18 C13 . . . . -1.1(4) ?
loop_
    _geom_hbond_atom_site_label_D
    _geom_hbond_atom_site_label_H
    _geom_hbond_atom_site_label_A
    _geom_hbond_site_symmetry_A
    _geom_hbond_distance_DH
    _geom_hbond_distance_HA
    _geom_hbond_distance_DA
    _geom_hbond_angle_DHA
    C5 H5 O3 1_565 0.95 2.42 3.321(2) 158.6
    C12 H12A O2 1_655 0.98 2.42 3.375(2) 165.2
    C16 H16 Cg 2_666 0.95 2.71 3.646(2) 170.4
_iucr_refine_instructions_details
;
TITL 1137 IN P-1
CELL  0.71073  7.17000  9.94000 12.25080 83.48400 77.90700 85.70700
ZERR 2  0.00020  0.00020  0.00030  0.00100  0.00100  0.00100
LATT 1
SFAC C H O S CL
UNIT 36 34 6 2 2
TEMP -100
SIZE 0.130 0.240 0.290
L.S. 15
BOND
FMAP 2
PLAN 20
ACTA
CONF
EQIV $1 x, 1+y, z
EQIV $2 1+x, y, z
HTAB C5 O3_$1
HTAB C12 O2_$2
MPLA  9 C1 C2 C3 C4 C5 C6 O1 C8
MPLA 6 C13 C14 C15 C16 C17 C18
BOND $H
WGHT    0.068800    0.427200
FVAR       0.26302
MOLE   1
CL1   5    0.220552    0.490255    0.633961    11.00000    0.04260    0.06371 =
         0.03180   -0.01706    0.00138   -0.01105
S1    4    0.347654    0.314641    0.222459    11.00000    0.03904    0.02880 =
         0.02745   -0.00579   -0.00952   -0.00753
O1    3    0.717010    0.582198    0.075452    11.00000    0.03650    0.04777 =
         0.02902   -0.00559   -0.00285   -0.01333
O2    3    0.149431    0.351177    0.227384    11.00000    0.03656    0.05371 =
         0.03947   -0.00290   -0.01440   -0.01322
O3    3    0.431345    0.196186    0.170750    11.00000    0.07467    0.02933 =
         0.03959   -0.01261   -0.01115   -0.00609
C1    1    0.475694    0.453639    0.160324    11.00000    0.03115    0.02832 =
         0.02269   -0.00471   -0.00748   -0.00262
C2    1    0.407380    0.593812    0.167597    11.00000    0.03693    0.02794 =
         0.02233   -0.00365   -0.00802   -0.00185
C3    1    0.233924    0.661467    0.210913    11.00000    0.04187    0.03409 =
         0.02954   -0.00566   -0.00871    0.00346
AFIX  43
H3    2    0.126261    0.611585    0.247136    11.00000   -1.20000
AFIX   0
C4    1    0.220961    0.801574    0.200427    11.00000    0.06109    0.03388 =
         0.03393   -0.00595   -0.01539    0.00778
C5    1    0.380526    0.872103    0.147035    11.00000    0.07829    0.02852 =
         0.04124   -0.00535   -0.01843    0.00128
AFIX  43
H5    2    0.370503    0.968381    0.141272    11.00000   -1.20000
AFIX   0
C6    1    0.553814    0.808452    0.101748    11.00000    0.06838    0.04053 =
         0.03590    0.00346   -0.01181   -0.02303
AFIX  43
H6    2    0.660692    0.858533    0.064466    11.00000   -1.20000
AFIX   0
C7    1    0.562713    0.667781    0.113802    11.00000    0.04520    0.03550 =
         0.02414   -0.00323   -0.00701   -0.00886
C8    1    0.661480    0.452454    0.105536    11.00000    0.03357    0.03992 =
         0.02304   -0.00838   -0.00837   -0.00227
C9    1    0.028648    0.873469    0.247151    11.00000    0.05981    0.04267 =
         0.05090   -0.01038   -0.01374    0.01123
AFIX  13
H9    2   -0.071527    0.805525    0.258885    11.00000   -1.20000
AFIX   0
C10   1    0.030467    0.919884    0.359959    11.00000    0.07461    0.11042 =
         0.05979   -0.03969   -0.02384    0.04049
AFIX 137
H10A  2    0.127702    0.986684    0.351250    11.00000   -1.50000
H10B  2    0.060077    0.841880    0.411155    11.00000   -1.50000
H10C  2   -0.095198    0.961236    0.390748    11.00000   -1.50000
AFIX   0
C11   1   -0.025697    0.989185    0.168058    11.00000    0.07560    0.06589 =
         0.07969    0.00481   -0.02910    0.01064
AFIX 137
H11A  2   -0.157190    1.022300    0.196465    11.00000   -1.50000
H11B  2   -0.016208    0.958177    0.093861    11.00000   -1.50000
H11C  2    0.060815    1.062649    0.162196    11.00000   -1.50000
AFIX   0
C12   1    0.809699    0.344520    0.074790    11.00000    0.03418    0.05988 =
         0.04207   -0.01761   -0.01108    0.00936
AFIX 137
H12A  2    0.894960    0.333755    0.128475    11.00000   -1.50000
H12B  2    0.883648    0.369046   -0.000795    11.00000   -1.50000
H12C  2    0.748966    0.259046    0.076263    11.00000   -1.50000
AFIX   0
C13   1    0.385673    0.295354    0.361686    11.00000    0.03520    0.02817 =
         0.02754   -0.00102   -0.00755   -0.00572
C14   1    0.293312    0.386860    0.435147    11.00000    0.02904    0.03334 =
         0.02842   -0.00354   -0.00603   -0.00537
AFIX  43
H14   2    0.206026    0.455852    0.412719    11.00000   -1.20000
AFIX   0
C15   1    0.331674    0.375011    0.542038    11.00000    0.03164    0.04323 =
         0.02578   -0.00311   -0.00181   -0.01170
C16   1    0.456023    0.273181    0.576010    11.00000    0.05055    0.05428 =
         0.03167    0.00321   -0.01531   -0.00716
AFIX  43
H16   2    0.480877    0.266062    0.649689    11.00000   -1.20000
AFIX   0
C17   1    0.543041    0.182573    0.501990    11.00000    0.06063    0.04685 =
         0.04652    0.00387   -0.02244    0.00933
AFIX  43
H17   2    0.626813    0.111703    0.525432    11.00000   -1.20000
AFIX   0
C18   1    0.510534    0.192898    0.393468    11.00000    0.05135    0.03529 =
         0.04035   -0.00403   -0.01139    0.00653
AFIX  43
H18   2    0.572747    0.130905    0.342198    11.00000   -1.20000
HKLF 4
REM  1137 IN P-1
REM R1 =  0.0463 for   3596 Fo > 4sig(Fo)  and  0.0540 for all   4231 data
REM    211 parameters refined using      0 restraints
END
WGHT      0.0688      0.4273
REM Highest difference peak  0.849,  deepest hole -0.455,  1-sigma level  0.080
Q1    1  -0.0631  0.8849  0.1754  11.00000  0.05    0.85
Q2    1   0.1337  0.9240  0.2158  11.00000  0.05    0.66
Q3    1   0.5000  0.8849  0.1221  11.00000  0.05    0.46
Q4    1   0.6755  0.7953  0.0814  11.00000  0.05    0.37
Q5    1   0.3248  0.8219  0.1890  11.00000  0.05    0.35
Q6    1   0.2903  0.7163  0.1941  11.00000  0.05    0.29
Q7    1   0.3494  0.9039  0.1466  11.00000  0.05    0.26
Q8    1   0.3690  0.3025  0.3058  11.00000  0.05    0.23
Q9    1   0.4362  0.3868  0.1984  11.00000  0.05    0.21
Q10   1  -0.1493  0.8422  0.4805  11.00000  0.05    0.21
Q11   1  -0.1116  0.7080  0.1393  11.00000  0.05    0.21
Q12   1   0.4486  0.2537  0.3797  11.00000  0.05    0.21
Q13   1   1.0014  0.3548 -0.1291  11.00000  0.05    0.21
Q14   1   0.9777  0.4808 -0.1296  11.00000  0.05    0.20
Q15   1   0.5821  0.4499  0.1537  11.00000  0.05    0.20
Q16   1  -0.0309  0.6227  0.1663  11.00000  0.05    0.20
Q17   1  -0.0786  0.7441  0.4467  11.00000  0.05    0.20
Q18   1  -0.0034  0.7971  0.4201  11.00000  0.05    0.19
Q19   1   0.4280  0.5133  0.1661  11.00000  0.05    0.19
Q20   1  -0.0561  0.7576  0.5270  11.00000  0.05    0.19
;
