# Supplementary material for: 3-(3-Chloro­phenyl­sulfon­yl)-5-isopropyl-2-methyl-1-benzofuran
Source: Acta Crystallogr Sect E Struct Rep Online. 2012 Mar 3;68(Pt 4):o942. doi: 10.1107/S1600536812008525 (PMC3343923; doi:10.1107/S1600536812008525)
Supplement: Supplementary file 2 [file e-68-0o942-Isup2.hkl]

# 
# h,k,l, Fc-squared, Fo-squared, sigma(Fo-squared) and status flag 
# 
data_I
_shelx_title ' 1137 IN P-1' 
_shelx_refln_list_code          4 
_shelx_F_calc_maximum      135.45 
_exptl_crystal_F_000       364.00 
_reflns_d_resolution_high  0.7468 
 
loop_ 
 _symmetry_equiv_pos_as_xyz 
 'x, y, z' 
 '-x, -y, -z' 
 
_cell_length_a     7.1700 
_cell_length_b     9.9400 
_cell_length_c    12.2508 
_cell_angle_alpha  83.484 
_cell_angle_beta   77.907 
_cell_angle_gamma  85.707 
 
_shelx_F_squared_multiplier     1.000 
 
loop_ 
 _refln_index_h 
 _refln_index_k 
 _refln_index_l 
 _refln_F_squared_calc 
 _refln_F_squared_meas 
 _refln_F_squared_sigma 
 _refln_observed_status 
   1   0   0     5450.11     4294.89    216.03 o 
   2   0   0       23.54       25.91      1.21 o 
   3   0   0       25.95       29.35      3.54 o 
   4   0   0       77.09       79.28      2.37 o 
   5   0   0      156.48      138.36      4.16 o 
   6   0   0       46.83       61.65      2.46 o 
   7   0   0       68.34       69.98      2.94 o 
   8   0   0        0.48       -0.14      0.82 o 
  -8   1   0        0.63        1.45      1.30 o 
  -7   1   0      101.18       98.41      3.62 o 
  -6   1   0       80.25       73.65      2.70 o 
  -5   1   0      114.48      119.94      3.31 o 
  -4   1   0       23.76       20.77      1.13 o 
  -3   1   0      928.25      993.77     15.96 o 
  -2   1   0      665.10      680.08     10.87 o 
  -1   1   0     4527.33     3871.83    108.80 o 
   0   1   0     4793.01     3997.27     48.28 o 
   1   1   0       92.40       63.91      1.49 o 
   2   1   0    14830.66    10538.03    191.70 o 
   3   1   0      142.85      219.13      7.66 o 
   4   1   0       48.58       46.11      3.18 o 
   5   1   0      137.36      139.34      6.50 o 
   6   1   0       44.90       56.83      2.65 o 
   7   1   0        4.03        3.72      0.81 o 
   8   1   0        8.44       16.44      1.76 o 
   9   1   0       37.27       48.89      3.02 o 
  -9   2   0       11.73       15.03      1.59 o 
  -8   2   0        1.31        1.11      0.65 o 
  -7   2   0       57.26       54.96      2.19 o 
  -6   2   0        0.17        0.14      0.32 o 
  -5   2   0       63.83       75.01      1.56 o 
  -4   2   0        5.83        5.13      0.37 o 
  -3   2   0        1.88        0.97      0.24 o 
  -2   2   0        0.88        0.47      0.13 o 
  -1   2   0       72.26       74.93      1.05 o 
   0   2   0      345.89      373.68      3.61 o 
   1   2   0    11475.64     9084.63    123.36 o 
   2   2   0     2854.03     2760.99     31.68 o 
   3   2   0       92.44       79.50      1.34 o 
   4   2   0     1205.21     1146.86     19.25 o 
   5   2   0       20.86       32.14      1.93 o 
   6   2   0       64.05       64.76      2.97 o 
   7   2   0       17.65       20.23      1.96 o 
   8   2   0        0.91       -0.17      0.77 o 
   9   2   0       22.89       24.78      2.47 o 
  -8   3   0        0.86       -0.23      0.67 o 
  -7   3   0       12.28       13.30      1.53 o 
  -6   3   0        0.06        0.74      0.47 o 
  -5   3   0        0.42        1.66      0.50 o 
  -4   3   0      439.94      451.01      5.57 o 
  -3   3   0       74.93      125.51      1.96 o 
  -2   3   0       51.43       39.35      0.87 o 
  -1   3   0      399.90      438.19      4.55 o 
   0   3   0       14.92       20.17      2.13 o 
   1   3   0      225.88      220.95      2.63 o 
   2   3   0     1302.02     1479.29     17.80 o 
   3   3   0     3655.78     3747.86     39.27 o 
   4   3   0     1315.68     1351.17     15.37 o 
   5   3   0      107.45      110.46      2.18 o 
   6   3   0      427.93      398.56      6.97 o 
   7   3   0        6.71        8.91      2.57 o 
   8   3   0        1.96        0.82      0.83 o 
   9   3   0        0.72        0.10      0.64 o 
  -8   4   0        3.85        6.07      1.20 o 
  -7   4   0       34.02       35.64      1.94 o 
  -6   4   0        0.07        0.33      0.64 o 
  -5   4   0      130.46      107.80      3.08 o 
  -4   4   0      258.82      266.83      8.20 o 
  -3   4   0        7.00        9.17      0.54 o 
  -2   4   0      396.88      470.81      5.47 o 
  -1   4   0       72.57       48.46      0.87 o 
   0   4   0      209.07      263.84      2.92 o 
   1   4   0      107.49      105.02      1.52 o 
   2   4   0      570.71      619.10     10.91 o 
   3   4   0     1205.00     1303.15     16.27 o 
   4   4   0       67.91       68.53      2.68 o 
   5   4   0      799.51      783.85     10.91 o 
   6   4   0      141.28      165.54      5.86 o 
   7   4   0      137.82      143.66      4.23 o 
   8   4   0       36.98       28.84      1.99 o 
   9   4   0        0.30        1.44      0.98 o 
  -8   5   0       10.87       12.43      2.02 o 
  -7   5   0       68.80       84.88      3.20 o 
  -6   5   0        1.60        1.46      0.72 o 
  -5   5   0       10.12       10.41      1.11 o 
  -4   5   0        9.25        3.77      0.86 o 
  -3   5   0      268.93      276.24      4.55 o 
  -2   5   0      526.21      500.30      4.91 o 
  -1   5   0       67.54       98.28      1.45 o 
   0   5   0        7.27        5.97      0.38 o 
   1   5   0       60.10       77.50      1.25 o 
   2   5   0       23.27       21.31      0.79 o 
   3   5   0        0.22        0.90      0.38 o 
   4   5   0      307.45      293.80      5.13 o 
   5   5   0      875.86      862.13     12.07 o 
   6   5   0       37.92       41.75      2.26 o 
   7   5   0      298.13      270.11      6.76 o 
   8   5   0       11.01       16.81      1.76 o 
  -8   6   0       26.50       22.40      2.75 o 
  -7   6   0       39.46       36.11      3.83 o 
  -6   6   0        0.59       -0.54      0.59 o 
  -5   6   0       41.64       43.97      2.23 o 
  -4   6   0       74.36       70.16      3.00 o 
  -3   6   0       22.75       21.67      0.93 o 
  -2   6   0       41.23       54.45      1.13 o 
  -1   6   0       88.17       99.18      1.58 o 
   0   6   0     1318.57     1278.81     12.23 o 
   1   6   0        0.62        0.29      0.25 o 
   2   6   0       71.63       69.29      1.48 o 
   3   6   0      204.76      206.74      3.45 o 
   4   6   0       61.88       51.31      2.86 o 
   5   6   0      145.54      138.30      3.45 o 
   6   6   0      105.06      115.47      3.86 o 
   7   6   0      144.42      154.95      4.99 o 
   8   6   0       24.17       33.13      2.50 o 
  -7   7   0        2.07        0.67      1.95 o 
  -6   7   0       44.54       51.81      3.70 o 
  -5   7   0       36.53       35.46      2.68 o 
  -4   7   0       89.30       77.73      4.12 o 
  -3   7   0      972.28      899.63     16.28 o 
  -2   7   0        1.29        1.98      0.56 o 
  -1   7   0        0.81        0.64      0.32 o 
   0   7   0       52.52       53.45      1.32 o 
   1   7   0      240.55      233.43      3.85 o 
   2   7   0      545.71      515.43      6.12 o 
   3   7   0        8.34       12.88      0.90 o 
   4   7   0        2.81        2.96      0.75 o 
   5   7   0        4.39        4.25      0.94 o 
   6   7   0       18.63       14.43      1.55 o 
   7   7   0        3.90        9.95      1.61 o 
   8   7   0       29.28       33.00      2.60 o 
  -7   8   0       13.94       10.89      2.16 o 
  -6   8   0        0.95        0.73      1.01 o 
  -5   8   0       11.50        8.56      1.36 o 
  -4   8   0       87.89       86.33      6.94 o 
  -3   8   0       60.86       52.68      2.71 o 
  -2   8   0       31.87       27.89      1.24 o 
  -1   8   0      499.24      460.52      5.59 o 
   0   8   0      181.60      179.58      2.86 o 
   1   8   0      376.36      370.40      5.17 o 
   2   8   0       59.00       47.85      1.94 o 
   3   8   0       15.05       15.52      1.06 o 
   4   8   0        2.43        0.73      0.64 o 
   5   8   0       13.81       19.78      1.73 o 
   6   8   0       13.57       20.75      2.61 o 
   7   8   0        5.02        2.07      1.08 o 
  -6   9   0        1.48        3.08      1.49 o 
  -5   9   0       41.95       43.46      2.76 o 
  -4   9   0       53.12       48.03      3.06 o 
  -3   9   0        2.12        2.76      0.89 o 
  -2   9   0      202.91      212.62      4.08 o 
  -1   9   0       33.77       30.80      1.34 o 
   0   9   0       26.75       26.57      1.27 o 
   1   9   0       35.46       39.92      1.45 o 
   2   9   0      133.66      117.34      2.45 o 
   3   9   0       92.65       90.91      6.13 o 
   4   9   0        4.32        3.77      1.19 o 
   5   9   0       33.39       25.21      1.99 o 
   6   9   0       35.86       46.56      2.76 o 
   7   9   0        0.24       -0.62      0.98 o 
  -5  10   0        0.14        0.88      1.05 o 
  -4  10   0        7.68        8.92      1.73 o 
  -3  10   0       28.81       37.07      2.19 o 
  -2  10   0       12.44        7.96      0.88 o 
  -1  10   0       70.84       54.68      2.26 o 
   0  10   0      177.61      189.65      9.68 o 
   1  10   0       44.24       49.80      1.79 o 
   2  10   0        3.26        1.53      0.57 o 
   3  10   0       13.27       19.31      1.61 o 
   4  10   0       32.32       31.41      2.61 o 
   5  10   0       74.13       74.75      4.00 o 
   6  10   0        4.03        0.61      1.23 o 
  -4  11   0       25.89       28.55      2.81 o 
  -3  11   0       78.43       76.99      3.27 o 
  -2  11   0       11.60       15.14      2.21 o 
  -1  11   0       20.89       22.67      1.59 o 
   0  11   0       16.17       10.67      1.22 o 
   1  11   0       32.99       29.98      2.88 o 
   2  11   0      142.02      141.42      3.40 o 
   3  11   0       65.80       71.70      3.75 o 
   4  11   0       15.56       12.20      4.31 o 
   5  11   0       12.44       13.34      2.17 o 
  -3  12   0        2.29        2.95      1.49 o 
  -2  12   0        0.00        0.80      1.12 o 
  -1  12   0       10.20        9.98      1.40 o 
   0  12   0        5.03        3.38      0.97 o 
   1  12   0       96.30      103.57      3.38 o 
   2  12   0       52.48       60.91      4.31 o 
   3  12   0       42.59       54.33      4.19 o 
   4  12   0       54.57       58.29      3.77 o 
  -1  13   0        2.89        2.24      1.14 o 
   0  13   0        3.85        5.31      1.20 o 
   1  13   0       10.84        8.29      1.22 o 
   2  13   0        0.76        0.43      1.33 o 
  -1 -13   1        4.43        5.83      1.17 o 
   0 -13   1        5.06        3.98      1.12 o 
  -4 -12   1       33.13       30.95      3.27 o 
  -3 -12   1       31.56       29.11      2.99 o 
  -2 -12   1        9.18       12.25      2.03 o 
  -1 -12   1        5.15        2.52      0.95 o 
   0 -12   1        1.51        3.05      0.99 o 
   1 -12   1       13.20       14.89      1.47 o 
   2 -12   1        0.27       -0.20      0.73 o 
   3 -12   1        1.95        1.05      1.32 o 
  -5 -11   1       36.21       43.98      6.22 o 
  -4 -11   1       11.36       14.05      2.10 o 
  -3 -11   1       36.30       43.91      2.44 o 
  -2 -11   1       42.99       38.85      1.84 o 
  -1 -11   1        3.79        3.64      0.94 o 
   0 -11   1        1.67        0.84      0.79 o 
   1 -11   1        0.75        1.02      0.85 o 
   2 -11   1       39.78       37.83      1.84 o 
   3 -11   1       22.95       24.66      1.99 o 
   4 -11   1        8.87        7.23      2.60 o 
  -6 -10   1       33.66       38.04      2.86 o 
  -5 -10   1       24.46       38.67      4.74 o 
  -4 -10   1       21.71       27.02      2.52 o 
  -3 -10   1      161.76      159.25      4.63 o 
  -2 -10   1       97.29      114.24      2.69 o 
  -1 -10   1        5.55        6.29      0.83 o 
   0 -10   1       17.70       11.91      1.12 o 
   1 -10   1        0.27       -0.20      0.63 o 
   2 -10   1       19.57       22.62      1.31 o 
   3 -10   1        6.37        6.05      1.21 o 
   4 -10   1       13.67       15.47      2.04 o 
   5 -10   1        6.72        6.56      1.92 o 
  -6  -9   1        0.82       -0.35      0.87 o 
  -5  -9   1        0.73        0.62      0.83 o 
  -4  -9   1       26.69       20.07      1.77 o 
  -3  -9   1      170.41      184.13      4.88 o 
  -2  -9   1       55.70       50.88      2.11 o 
  -1  -9   1      261.60      245.76      4.05 o 
   0  -9   1       36.45       36.28      2.54 o 
   1  -9   1      193.10      170.58      3.38 o 
   2  -9   1        0.62        1.59      0.57 o 
   3  -9   1       26.84       22.69      1.66 o 
   4  -9   1       39.14       40.08      4.26 o 
   5  -9   1        4.23        2.52      1.33 o 
   6  -9   1        3.19        2.03      1.36 o 
  -7  -8   1        4.18        6.36      1.54 o 
  -6  -8   1      191.59      177.44      6.41 o 
  -5  -8   1       78.33       78.57      3.08 o 
  -4  -8   1        2.23        1.72      0.79 o 
  -3  -8   1       74.50       68.65      2.43 o 
  -2  -8   1       27.48       29.21      1.02 o 
  -1  -8   1       69.05       65.22      1.73 o 
   0  -8   1      269.82      252.87      3.88 o 
   1  -8   1      478.63      502.08      6.39 o 
   2  -8   1        1.83        4.25      0.80 o 
   3  -8   1      124.16      114.56      4.34 o 
   4  -8   1       13.27       17.01      1.74 o 
   5  -8   1        0.02        0.27      0.75 o 
   6  -8   1       11.50       14.69      2.12 o 
   7  -8   1        0.18       -0.72      1.09 o 
  -8  -7   1        2.61       -0.86      1.00 o 
  -7  -7   1      111.60      111.14      4.41 o 
  -6  -7   1      505.18      468.23     14.94 o 
  -5  -7   1       50.97       41.09      2.27 o 
  -4  -7   1       43.68       34.15      1.76 o 
  -3  -7   1       78.31       82.15      2.39 o 
  -2  -7   1        0.10       -0.12      0.33 o 
  -1  -7   1      145.90      145.34      2.93 o 
   0  -7   1      717.84      748.33      8.96 o 
   1  -7   1      191.90      181.03      2.68 o 
   2  -7   1        3.75        1.94      0.41 o 
   3  -7   1      510.41      513.05      8.06 o 
   4  -7   1       48.99       48.73      2.66 o 
   5  -7   1        0.78        3.06      0.94 o 
   6  -7   1        0.15        1.19      0.94 o 
   7  -7   1        1.23        0.38      1.09 o 
  -8  -6   1        7.77        4.77      1.38 o 
  -7  -6   1      125.42      143.66      4.94 o 
  -6  -6   1       27.44       21.03      2.44 o 
  -5  -6   1      207.31      182.89      4.60 o 
  -4  -6   1      357.06      382.77      6.47 o 
  -3  -6   1      245.57      236.54      4.97 o 
  -2  -6   1       67.86       65.71      1.38 o 
  -1  -6   1      247.65      275.00      3.35 o 
   0  -6   1       37.70       40.96      1.01 o 
   1  -6   1       10.42       11.51      0.56 o 
   2  -6   1      278.13      283.84      3.44 o 
   3  -6   1        2.46        2.54      0.51 o 
   4  -6   1      124.41      124.80      4.14 o 
   5  -6   1      208.58      191.16      7.44 o 
   6  -6   1        4.60        4.06      0.96 o 
   7  -6   1       26.01       25.35      3.11 o 
   8  -6   1        0.84        0.45      1.37 o 
  -8  -5   1        0.01        0.01      0.89 o 
  -7  -5   1       20.55       21.89      2.64 o 
  -6  -5   1      137.66      118.70      3.91 o 
  -5  -5   1      571.27      583.22     12.27 o 
  -4  -5   1      186.13      187.88      3.83 o 
  -3  -5   1       34.19       20.95      1.28 o 
  -2  -5   1      168.92      195.22      3.32 o 
  -1  -5   1       14.67       28.57      1.17 o 
   0  -5   1       53.48       65.85      1.21 o 
   1  -5   1        0.15        0.30      0.21 o 
   2  -5   1       16.49       14.41      0.50 o 
   3  -5   1        6.16        6.77      0.52 o 
   4  -5   1     1039.30     1026.64     14.93 o 
   5  -5   1        4.60       10.93      1.13 o 
   6  -5   1       26.77       24.55      1.66 o 
   7  -5   1       14.32       12.06      1.65 o 
   8  -5   1        7.26        6.65      2.02 o 
  -8  -4   1        6.80        4.86      1.12 o 
  -7  -4   1        0.07        0.33      0.79 o 
  -6  -4   1        1.56        0.10      0.54 o 
  -5  -4   1        1.13        0.52      0.77 o 
  -4  -4   1      511.61      488.33      7.30 o 
  -3  -4   1     1346.30     1300.10     16.27 o 
  -2  -4   1      989.74     1084.61     14.20 o 
  -1  -4   1      233.96      224.57      2.68 o 
   0  -4   1        1.52        0.30      0.16 o 
   1  -4   1      720.61      698.42      6.75 o 
   2  -4   1        8.94       25.37      0.67 o 
   3  -4   1      458.10      517.92      7.76 o 
   4  -4   1      117.70      132.05      2.45 o 
   5  -4   1       47.11       46.87      2.60 o 
   6  -4   1      388.43      419.12     13.48 o 
   7  -4   1        6.62        6.37      1.18 o 
   8  -4   1        0.48        0.82      0.93 o 
  -9  -3   1       14.58       18.86      1.82 o 
  -8  -3   1       83.95      109.04      6.72 o 
  -7  -3   1       13.34       15.17      1.32 o 
  -6  -3   1      113.39       95.58      4.30 o 
  -5  -3   1      269.94      270.69      4.27 o 
  -4  -3   1      314.61      381.67      7.34 o 
  -3  -3   1     1980.37     2001.67     29.06 o 
  -2  -3   1      537.32      555.77      7.43 o 
  -1  -3   1     4114.14     4029.38     54.59 o 
   0  -3   1       92.69      157.30      2.73 o 
   1  -3   1      735.64      846.44      8.45 o 
   2  -3   1       22.81       21.34      0.82 o 
   3  -3   1      698.26      758.75      8.63 o 
   4  -3   1      125.78      138.39      2.35 o 
   5  -3   1      361.60      398.42      5.82 o 
   6  -3   1       42.02       43.19      2.34 o 
   7  -3   1        2.66        1.93      1.11 o 
   8  -3   1       29.14       30.04      2.39 o 
   9  -3   1        1.04        2.89      1.16 o 
  -9  -2   1       10.67        9.30      1.11 o 
  -8  -2   1       44.99       39.93      1.68 o 
  -7  -2   1       43.67       41.81      1.71 o 
  -6  -2   1      527.39      564.21      9.32 o 
  -5  -2   1       30.62       36.59      1.24 o 
  -4  -2   1      139.78      125.35      2.02 o 
  -3  -2   1        2.24        6.98      0.46 o 
  -2  -2   1     1726.75     1875.85     21.28 o 
  -1  -2   1    12580.26    10031.34    124.39 o 
   0  -2   1     1746.69     1832.07     16.42 o 
   1  -2   1     1031.26      945.13     11.11 o 
   2  -2   1      149.54      127.18      1.96 o 
   3  -2   1      231.83      238.27      3.09 o 
   4  -2   1       81.36      117.31      2.28 o 
   5  -2   1      272.60      268.18      3.28 o 
   6  -2   1       20.63       25.63      1.27 o 
   7  -2   1       80.56       90.78      2.57 o 
   8  -2   1       35.57       36.28      2.02 o 
   9  -2   1        7.06        9.83      1.30 o 
  -9  -1   1        2.73        7.20      1.66 o 
  -8  -1   1        0.71       -0.37      0.77 o 
  -7  -1   1      105.58      112.15      2.58 o 
  -6  -1   1      458.97      423.17      6.95 o 
  -5  -1   1       37.95       34.67      1.88 o 
  -4  -1   1      262.56      288.40      7.54 o 
  -3  -1   1      501.15      553.53     15.79 o 
  -2  -1   1      137.29      141.70      3.12 o 
  -1  -1   1      349.46      350.39      4.45 o 
   0  -1   1       33.61       35.88      0.65 o 
   1  -1   1     1884.15     1847.59     43.02 o 
   2  -1   1     1129.09     1158.34     13.43 o 
   3  -1   1     1155.36     1226.87     19.39 o 
   4  -1   1      406.25      455.54      8.18 o 
   5  -1   1        0.06        2.73      0.65 o 
   6  -1   1       11.80       10.85      1.48 o 
   7  -1   1       31.21       33.17      2.00 o 
  -9   0   1        7.06       10.70      2.60 o 
  -8   0   1        0.68       -0.26      0.82 o 
  -7   0   1       19.04       14.73      1.29 o 
  -6   0   1       12.30       13.22      1.25 o 
  -5   0   1      215.19      238.20      5.24 o 
  -4   0   1       23.30       24.01      1.21 o 
  -3   0   1     1194.52     1177.95     26.31 o 
  -2   0   1      604.56      622.58     10.41 o 
  -1   0   1      952.16      950.80     13.06 o 
   0   0   1       79.94      101.92      1.50 o 
   1   0   1     1497.90     1564.70     18.41 o 
   2   0   1      604.53      623.33     10.22 o 
   3   0   1      437.42      524.55      9.19 o 
   4   0   1      298.66      272.70      5.91 o 
   5   0   1      297.97      314.89      5.67 o 
   6   0   1       14.19       13.47      1.22 o 
   7   0   1       25.67       26.73      1.84 o 
   8   0   1        8.77        9.24      1.39 o 
  -9   1   1        6.86        8.28      1.88 o 
  -8   1   1       11.06       16.28      1.16 o 
  -7   1   1        1.24        1.09      0.90 o 
  -6   1   1      182.84      163.20      5.35 o 
  -5   1   1      744.38      669.32     10.46 o 
  -4   1   1      363.23      373.68      7.07 o 
  -3   1   1       73.19       59.89      2.47 o 
  -2   1   1      117.65      121.98      1.71 o 
  -1   1   1      953.34     1027.01     16.93 o 
   0   1   1       95.80       96.20      3.32 o 
   1   1   1     1277.79     1193.75     15.31 o 
   2   1   1      147.81      186.46      4.46 o 
   3   1   1        1.73        4.82      0.76 o 
   4   1   1     1102.68     1130.64     26.09 o 
   5   1   1       13.19       20.51      3.25 o 
   6   1   1      296.80      258.16      7.75 o 
   7   1   1        0.12        0.17      0.66 o 
   8   1   1        0.54        1.06      0.86 o 
  -9   2   1       27.75       24.14      2.02 o 
  -8   2   1       33.92       34.41      1.88 o 
  -7   2   1       24.25       25.33      1.27 o 
  -6   2   1       41.94       34.82      1.36 o 
  -5   2   1        8.20        5.61      0.46 o 
  -4   2   1      350.03      375.22      5.03 o 
  -3   2   1     1861.30     1948.21     22.51 o 
  -2   2   1      662.15      750.53      8.90 o 
  -1   2   1      784.44      692.66      7.65 o 
   0   2   1     1703.90     1783.63     18.43 o 
   1   2   1      739.84      689.31      8.07 o 
   2   2   1      803.36      847.28     12.58 o 
   3   2   1        4.56        0.33      0.17 o 
   4   2   1      126.98      149.24      4.85 o 
   5   2   1      348.58      375.77      9.74 o 
   6   2   1     1015.90     1051.85     28.11 o 
   7   2   1       44.41       41.94      2.63 o 
   8   2   1        0.86        0.06      0.81 o 
   9   2   1        0.00       -1.23      1.23 o 
  -8   3   1        6.40        3.53      1.00 o 
  -7   3   1       56.36       61.50      3.53 o 
  -6   3   1        4.75        9.83      0.98 o 
  -5   3   1       54.28       57.68      2.36 o 
  -4   3   1      110.48      118.34      2.90 o 
  -3   3   1      162.40      203.56      2.83 o 
  -2   3   1        8.87       21.73      0.70 o 
  -1   3   1     1651.14     1836.29     17.74 o 
   0   3   1     2161.49     2199.74     22.50 o 
   1   3   1      270.58      277.86      3.36 o 
   2   3   1       54.33       83.54      2.15 o 
   3   3   1      343.46      309.75      6.38 o 
   4   3   1        3.85        2.72      0.48 o 
   5   3   1      607.27      607.51      8.11 o 
   6   3   1       89.74       89.04      1.96 o 
   7   3   1        8.15        5.68      1.01 o 
   8   3   1       38.90       47.33      2.07 o 
   9   3   1        9.62        7.99      0.98 o 
  -8   4   1        2.65        0.91      0.87 o 
  -7   4   1       35.71       38.38      2.06 o 
  -6   4   1        1.53        1.23      0.66 o 
  -5   4   1      506.98      482.33      7.70 o 
  -4   4   1      523.25      526.20      7.18 o 
  -3   4   1        0.04        0.22      0.28 o 
  -2   4   1      829.83      872.72      9.62 o 
  -1   4   1      796.30      894.59      9.00 o 
   0   4   1     1160.61     1135.50     10.61 o 
   1   4   1      916.26      934.96     11.44 o 
   2   4   1     1606.10     1536.06     16.67 o 
   3   4   1       23.76       16.41      0.91 o 
   4   4   1        0.19       -0.23      0.25 o 
   5   4   1       15.11       21.52      1.19 o 
   6   4   1        0.51        0.62      0.52 o 
   7   4   1       65.76       82.74      3.00 o 
   8   4   1        5.96        6.47      1.12 o 
   9   4   1        0.05        1.76      0.96 o 
  -8   5   1        4.70        3.18      1.45 o 
  -7   5   1        6.08        1.76      1.49 o 
  -6   5   1       20.80       26.16      1.70 o 
  -5   5   1      338.63      326.00      6.90 o 
  -4   5   1      201.77      205.09      4.21 o 
  -3   5   1      354.94      346.17      6.66 o 
  -2   5   1       39.41       21.82      1.00 o 
  -1   5   1      163.85      167.15      2.01 o 
   0   5   1      430.13      416.19      4.43 o 
   1   5   1       84.02       97.97      1.76 o 
   2   5   1     1125.93     1160.07     14.10 o 
   3   5   1      109.46      107.57      2.09 o 
   4   5   1      176.31      167.01      3.46 o 
   5   5   1        3.18        2.63      0.71 o 
   6   5   1        5.88        7.40      1.19 o 
   7   5   1       16.90       22.32      1.79 o 
   8   5   1        5.17        5.60      1.16 o 
  -8   6   1        9.18       11.85      2.31 o 
  -7   6   1       15.89       18.78      1.81 o 
  -6   6   1       20.21       21.57      1.76 o 
  -5   6   1       33.91       33.24      1.98 o 
  -4   6   1       70.66       75.95      3.19 o 
  -3   6   1      315.24      302.11      5.74 o 
  -2   6   1       91.02       99.49      1.55 o 
  -1   6   1        1.72        2.10      0.31 o 
   0   6   1       13.35       11.34      0.86 o 
   1   6   1      298.44      341.08      4.45 o 
   2   6   1      341.73      338.09      4.50 o 
   3   6   1       11.10        9.69      0.74 o 
   4   6   1      197.19      197.30      4.05 o 
   5   6   1       53.09       54.19      2.06 o 
   6   6   1       52.56       64.44      2.63 o 
   7   6   1       13.97       16.61      1.80 o 
   8   6   1        0.30       -0.07      0.83 o 
  -7   7   1        8.31       12.76      1.99 o 
  -6   7   1       45.46       57.02      2.89 o 
  -5   7   1        0.11       -0.08      0.64 o 
  -4   7   1      103.30       98.35      3.93 o 
  -3   7   1       48.36       39.23      1.93 o 
  -2   7   1      899.71      888.35     10.01 o 
  -1   7   1      408.02      384.87      4.39 o 
   0   7   1      118.25      116.88      2.03 o 
   1   7   1      107.80      105.61      1.95 o 
   2   7   1       15.39       12.44      0.69 o 
   3   7   1      363.01      349.26      6.83 o 
   4   7   1      502.26      467.05      7.61 o 
   5   7   1       10.08        7.68      1.12 o 
   6   7   1       80.32       80.76      3.37 o 
   7   7   1        2.41        0.84      0.94 o 
   8   7   1       10.97        9.04      2.40 o 
  -7   8   1        3.33        5.24      2.60 o 
  -6   8   1        0.69       -0.29      0.87 o 
  -5   8   1        0.95        1.13      0.84 o 
  -4   8   1        8.79        9.04      1.58 o 
  -3   8   1       79.90       77.00      2.76 o 
  -2   8   1      747.11      679.24      9.74 o 
  -1   8   1       95.94      114.97      2.70 o 
   0   8   1       55.58       57.65      1.82 o 
   1   8   1      136.45      139.02      2.62 o 
   2   8   1        0.00        1.09      0.40 o 
   3   8   1       29.07       26.05      1.40 o 
   4   8   1      126.19      108.35      6.69 o 
   5   8   1       26.47       29.96      2.74 o 
   6   8   1       80.01       76.95      3.71 o 
   7   8   1       18.29       20.01      2.29 o 
  -6   9   1       35.85       42.73      2.83 o 
  -5   9   1        0.33        0.03      0.84 o 
  -4   9   1        2.98        1.59      1.02 o 
  -3   9   1       24.51       20.40      1.59 o 
  -2   9   1        5.24        5.37      0.76 o 
  -1   9   1      141.68      143.59      3.26 o 
   0   9   1      729.05      717.96      9.65 o 
   1   9   1      162.88      157.95      3.97 o 
   2   9   1       69.26       66.29      1.77 o 
   3   9   1      158.93      175.57      3.93 o 
   4   9   1        0.63        0.47      0.83 o 
   5   9   1       26.68       26.94      2.40 o 
   6   9   1        0.13        0.66      1.06 o 
   7   9   1       49.16       57.10      3.63 o 
  -5  10   1        7.66       14.82      2.24 o 
  -4  10   1       24.88       30.06      3.11 o 
  -3  10   1        3.00        1.65      0.91 o 
  -2  10   1       23.85       22.38      1.42 o 
  -1  10   1      125.32      122.63      3.43 o 
   0  10   1       36.71       42.82      1.87 o 
   1  10   1       46.13       46.14      1.70 o 
   2  10   1      439.14      473.56      6.65 o 
   3  10   1       11.46       12.17      1.40 o 
   4  10   1       26.90       28.47      2.46 o 
   5  10   1       31.65       38.65      4.10 o 
   6  10   1       52.19       49.47      3.40 o 
  -4  11   1       14.93       17.49      2.39 o 
  -3  11   1       33.76       38.51      2.38 o 
  -2  11   1       45.17       53.34      3.37 o 
  -1  11   1        0.94        0.82      0.71 o 
   0  11   1       12.41        8.01      1.45 o 
   1  11   1      287.39      268.28      5.30 o 
   2  11   1      199.40      193.93      5.88 o 
   3  11   1        6.22        2.40      0.97 o 
   4  11   1      116.37      132.79      5.20 o 
   5  11   1       15.80       12.18      2.39 o 
  -3  12   1       35.32       40.53      3.09 o 
  -2  12   1       19.10       15.92      2.03 o 
  -1  12   1        6.54        5.50      1.13 o 
   0  12   1       14.49       19.78      1.59 o 
   1  12   1        2.80        1.68      1.17 o 
   2  12   1       10.38       12.99      1.11 o 
   3  12   1       91.34       86.46      3.87 o 
   4  12   1       16.00       17.51      2.35 o 
  -1  13   1        2.46        3.31      1.00 o 
   0  13   1        0.05        0.55      0.81 o 
   1  13   1       19.61       20.01      1.92 o 
   2  13   1       87.74       88.80      4.78 o 
  -3 -12   2        7.20        5.71      2.46 o 
  -2 -12   2       60.79       77.89      4.37 o 
  -1 -12   2        5.73        6.86      1.12 o 
   0 -12   2        0.79        0.82      0.87 o 
   1 -12   2        1.39       -0.24      0.83 o 
   2 -12   2        0.07       -0.01      0.76 o 
   3 -12   2        0.34        0.87      1.73 o 
  -5 -11   2       15.64       15.86      2.40 o 
  -4 -11   2        8.58        5.81      1.61 o 
  -3 -11   2       35.62       33.15      2.21 o 
  -2 -11   2        4.25        2.45      0.79 o 
  -1 -11   2       74.74       69.16      3.56 o 
   0 -11   2       39.13       32.77      2.43 o 
   1 -11   2        0.00        0.33      0.76 o 
   2 -11   2        2.67        3.79      0.95 o 
   3 -11   2       16.18       14.11      1.64 o 
   4 -11   2        0.31        1.73      1.88 o 
  -5 -10   2      116.31      140.96      4.76 o 
  -4 -10   2       15.13       13.55      1.68 o 
  -3 -10   2       19.10       21.26      1.55 o 
  -2 -10   2       21.00       25.03      1.40 o 
  -1 -10   2      140.68      156.73      4.13 o 
   0 -10   2       90.62       92.16      2.78 o 
   1 -10   2       15.22       17.89      1.49 o 
   2 -10   2       37.74       32.75      1.55 o 
   3 -10   2        7.02        8.11      1.25 o 
   4 -10   2        0.39       -1.01      1.01 o 
   5 -10   2        0.34        0.38      1.15 o 
  -6  -9   2       93.01       98.35      3.90 o 
  -5  -9   2       20.44       12.80      1.60 o 
  -4  -9   2       12.74        8.65      2.44 o 
  -3  -9   2      131.07      133.55      3.39 o 
  -2  -9   2       49.15       46.29      1.44 o 
  -1  -9   2       42.08       48.13      1.80 o 
   0  -9   2       13.63       15.63      1.86 o 
   1  -9   2       27.53       29.25      1.37 o 
   2  -9   2       76.88       84.65      3.12 o 
   3  -9   2       26.06       22.70      1.69 o 
   4  -9   2        9.55        7.54      1.73 o 
   5  -9   2        0.07       -1.04      1.08 o 
   6  -9   2        0.00       -0.32      1.16 o 
  -7  -8   2       43.33       60.29      3.60 o 
  -6  -8   2       94.82       98.25      3.76 o 
  -5  -8   2        1.33        2.43      0.97 o 
  -4  -8   2       91.90      117.11      3.71 o 
  -3  -8   2        2.88        1.83      0.64 o 
  -2  -8   2        1.70        6.84      0.59 o 
  -1  -8   2       31.90       29.97      1.12 o 
   0  -8   2       10.96        7.71      0.68 o 
   1  -8   2       58.35       53.47      1.67 o 
   2  -8   2       37.08       31.23      1.25 o 
   3  -8   2       49.55       46.44      2.14 o 
   4  -8   2        4.59        2.72      0.97 o 
   5  -8   2       34.44       37.18      2.99 o 
   6  -8   2       10.50       10.13      2.53 o 
   7  -8   2        0.07        0.24      1.15 o 
  -7  -7   2       51.55       33.50      2.89 o 
  -6  -7   2       30.53       27.36      2.30 o 
  -5  -7   2       71.72       78.04      3.10 o 
  -4  -7   2       44.06       43.04      2.20 o 
  -3  -7   2      211.51      170.35      3.84 o 
  -2  -7   2     1084.11     1048.98     11.25 o 
  -1  -7   2        9.76       10.69      0.67 o 
   0  -7   2       94.13       93.23      1.86 o 
   1  -7   2       15.31       12.23      0.80 o 
   2  -7   2       11.23       15.74      0.88 o 
   3  -7   2      372.08      361.09      6.13 o 
   4  -7   2       41.87       41.86      2.53 o 
   5  -7   2       26.23       28.89      2.56 o 
   6  -7   2        1.24        1.32      0.98 o 
   7  -7   2       42.64       49.95      3.48 o 
  -8  -6   2        0.06        1.53      1.15 o 
  -7  -6   2        3.00        2.78      1.15 o 
  -6  -6   2       18.59       23.94      2.04 o 
  -5  -6   2      141.38      142.73      4.06 o 
  -4  -6   2      106.40      116.46      3.08 o 
  -3  -6   2      272.87      278.79      5.07 o 
  -2  -6   2      787.89      791.99      8.66 o 
  -1  -6   2      120.80      131.04      2.14 o 
   0  -6   2      941.49      939.04      9.22 o 
   1  -6   2        0.78        0.53      0.27 o 
   2  -6   2        0.57       -0.01      0.30 o 
   3  -6   2        8.61        9.36      0.73 o 
   4  -6   2       28.28       21.24      1.48 o 
   5  -6   2        0.12        1.07      0.67 o 
   6  -6   2       49.09       48.81      2.97 o 
   7  -6   2       27.91       30.85      2.62 o 
   8  -6   2        8.41        8.87      1.81 o 
  -8  -5   2       12.36       19.76      1.97 o 
  -7  -5   2       66.70       62.09      3.08 o 
  -6  -5   2       26.62       35.49      3.46 o 
  -5  -5   2       10.97       12.28      1.21 o 
  -4  -5   2       10.04        9.09      1.28 o 
  -3  -5   2      549.62      569.62      8.28 o 
  -2  -5   2       71.74       76.95      1.73 o 
  -1  -5   2     1936.94     1933.90     16.92 o 
   0  -5   2     1194.89     1354.74     12.07 o 
   1  -5   2        9.22       13.91      0.71 o 
   2  -5   2       47.55       63.10      1.29 o 
   3  -5   2        0.23        0.10      0.32 o 
   4  -5   2       12.42       12.61      0.97 o 
   5  -5   2      117.19      129.66      3.66 o 
   6  -5   2       18.43       19.22      1.90 o 
   7  -5   2        4.57        9.17      3.25 o 
   8  -5   2        2.61        0.55      1.23 o 
  -8  -4   2        8.89        6.25      1.28 o 
  -7  -4   2       27.44       26.87      2.11 o 
  -6  -4   2       46.20       59.62      2.61 o 
  -5  -4   2       11.09        7.46      1.38 o 
  -4  -4   2        0.94        0.02      0.41 o 
  -3  -4   2      610.44      607.83      9.42 o 
  -2  -4   2       26.13       30.17      1.43 o 
  -1  -4   2     2236.42     2257.78     22.12 o 
   0  -4   2       78.46       71.54      1.14 o 
   1  -4   2      505.16      487.33      4.94 o 
   2  -4   2        3.10        4.98      0.40 o 
   3  -4   2      230.27      209.61      3.82 o 
   4  -4   2        1.95        5.90      1.12 o 
   5  -4   2       16.64       13.25      1.10 o 
   6  -4   2        3.18        6.64      0.99 o 
   7  -4   2        1.10        3.07      0.93 o 
   8  -4   2       23.35       24.45      2.08 o 
  -8  -3   2        1.35        3.49      0.92 o 
  -7  -3   2        1.76       -0.63      0.63 o 
  -6  -3   2       72.30       75.70      2.72 o 
  -5  -3   2       71.07       53.07      2.73 o 
  -4  -3   2      421.05      425.98      5.91 o 
  -3  -3   2       53.78       55.27      1.32 o 
  -2  -3   2      394.93      445.68      6.26 o 
  -1  -3   2      495.08      550.08      6.28 o 
   0  -3   2      456.48      476.82      4.76 o 
   1  -3   2     3736.48     3464.64     46.24 o 
   2  -3   2        4.37        9.42      0.47 o 
   3  -3   2      158.52      139.47      2.79 o 
   4  -3   2       45.75       35.26      0.86 o 
   5  -3   2      269.02      233.57      4.40 o 
   6  -3   2       39.87       32.18      1.55 o 
   7  -3   2       13.74       10.22      1.32 o 
   8  -3   2        0.95        1.51      0.94 o 
   9  -3   2        3.79        1.59      1.01 o 
  -9  -2   2       41.13       38.21      3.33 o 
  -8  -2   2        0.08        0.35      0.57 o 
  -7  -2   2        1.34        0.39      0.43 o 
  -6  -2   2       38.38       41.83      2.31 o 
  -5  -2   2      393.06      421.77      5.73 o 
  -4  -2   2      511.51      487.48      8.48 o 
  -3  -2   2       45.21       73.54      1.48 o 
  -2  -2   2      620.62      733.86      8.51 o 
  -1  -2   2       73.13       65.57      0.95 o 
   0  -2   2       20.40        7.06      0.53 o 
   1  -2   2       21.00       11.43      0.37 o 
   2  -2   2      275.62      283.57      4.04 o 
   3  -2   2     1757.41     1848.31     18.28 o 
   4  -2   2      156.81      140.70      2.02 o 
   5  -2   2      339.79      365.23      4.42 o 
   6  -2   2       29.85       29.39      1.20 o 
   7  -2   2      189.10      178.06      5.10 o 
   8  -2   2        1.44        5.64      2.75 o 
   9  -2   2       11.17       13.88      1.59 o 
  -9  -1   2       19.11       19.57      1.43 o 
  -8  -1   2       14.92       13.16      0.92 o 
  -7  -1   2        9.05        8.84      0.71 o 
  -6  -1   2        0.09       -0.26      0.26 o 
  -5  -1   2      448.41      407.58      8.11 o 
  -4  -1   2        1.08        1.29      0.26 o 
  -3  -1   2       45.18       40.99      0.90 o 
  -2  -1   2      564.65      514.72      6.42 o 
  -1  -1   2       12.27        9.67      0.46 o 
   0  -1   2      290.43      367.46      4.14 o 
   1  -1   2       55.25       61.68      0.86 o 
   2  -1   2     1012.46     1033.55     12.43 o 
   3  -1   2     1460.51     1566.57     16.59 o 
   4  -1   2      488.82      463.43      5.43 o 
   5  -1   2      686.25      765.55     13.78 o 
   6  -1   2      277.99      250.13      4.97 o 
   7  -1   2       99.16       87.78      3.17 o 
  -9   0   2        0.63       -0.26      0.87 o 
  -8   0   2      198.05      200.45      5.35 o 
  -7   0   2       14.01       13.33      0.83 o 
  -6   0   2       20.94       18.92      0.66 o 
  -5   0   2       49.98       58.87      3.82 o 
  -4   0   2      102.57       98.88      2.05 o 
  -3   0   2       91.08       74.38      1.42 o 
  -2   0   2       20.02       22.06      0.62 o 
  -1   0   2        2.06        3.54      0.28 o 
   0   0   2     2062.09     1926.19     34.14 o 
   1   0   2     1952.06     1917.14     33.95 o 
   2   0   2       12.49       14.64      0.61 o 
   3   0   2        9.59        4.23      0.44 o 
   4   0   2     1450.07     1633.55     26.22 o 
   5   0   2      303.05      305.51      5.48 o 
   6   0   2      144.22      144.12      3.63 o 
   7   0   2       93.91      100.87      5.45 o 
  -9   1   2       31.82       33.25      4.05 o 
  -8   1   2      155.30      146.11      4.34 o 
  -7   1   2        6.48        8.98      1.47 o 
  -6   1   2      296.94      304.22      9.04 o 
  -5   1   2       62.26       46.85      1.07 o 
  -4   1   2       96.93      128.80      1.97 o 
  -3   1   2      521.47      586.46      6.68 o 
  -2   1   2      171.17      179.95      2.32 o 
  -1   1   2     2703.25     2606.11     69.32 o 
   0   1   2       25.06       37.85      0.67 o 
   1   1   2      715.60      778.25      9.90 o 
   2   1   2      307.43      411.98      5.02 o 
   3   1   2        3.01        0.08      0.23 o 
   4   1   2      400.34      416.22      7.30 o 
   5   1   2       14.48       12.85      0.84 o 
   6   1   2       21.51       30.17      1.33 o 
   7   1   2        9.56        7.26      1.10 o 
   8   1   2       22.37       20.17      2.43 o 
  -8   2   2        7.85       13.27      2.24 o 
  -7   2   2      140.97      162.12      4.27 o 
  -6   2   2      681.31      670.06     10.19 o 
  -5   2   2       53.85       61.84      1.36 o 
  -4   2   2      865.33      923.09     10.43 o 
  -3   2   2        8.07       16.00      0.57 o 
  -2   2   2        6.65        1.05      0.27 o 
  -1   2   2       14.46       28.69      0.96 o 
   0   2   2      439.26      482.47      5.39 o 
   1   2   2      652.86      629.29      7.31 o 
   2   2   2     2764.91     2845.92     65.84 o 
   3   2   2       61.35       51.32      1.29 o 
   4   2   2        5.14       14.24      0.83 o 
   5   2   2       50.48       52.24      4.84 o 
   6   2   2        0.10        0.59      0.86 o 
   7   2   2      127.92      146.50      5.77 o 
   8   2   2       60.16       64.14      2.93 o 
   9   2   2        2.82        0.98      1.52 o 
  -8   3   2        1.96        2.10      0.89 o 
  -7   3   2       97.42       88.15      3.40 o 
  -6   3   2      231.19      228.06      4.54 o 
  -5   3   2      175.20      194.24      3.85 o 
  -4   3   2     1228.26     1289.18     14.34 o 
  -3   3   2       46.34       57.78      1.06 o 
  -2   3   2      674.36      621.47      9.89 o 
  -1   3   2      166.86      156.73      2.23 o 
   0   3   2      290.35      289.07      3.44 o 
   1   3   2       12.49       12.58      0.64 o 
   2   3   2      582.33      598.65     12.36 o 
   3   3   2       24.71       27.87      1.20 o 
   4   3   2      403.39      429.31      5.89 o 
   5   3   2      311.12      312.39      4.65 o 
   6   3   2       38.90       33.22      1.22 o 
   7   3   2       55.69       52.31      2.89 o 
   8   3   2       60.78       57.60      2.35 o 
   9   3   2       22.39       28.27      3.22 o 
  -8   4   2        0.02       -0.74      0.74 o 
  -7   4   2        1.60        0.33      0.74 o 
  -6   4   2       70.35       73.39      3.59 o 
  -5   4   2      834.35      842.44     12.52 o 
  -4   4   2      508.13      491.62      7.68 o 
  -3   4   2      311.02      290.98      5.39 o 
  -2   4   2      821.67      981.97     12.93 o 
  -1   4   2       40.50       41.37      0.90 o 
   0   4   2       97.19       77.84      1.57 o 
   1   4   2       60.49       60.36      1.11 o 
   2   4   2       13.35       12.72      0.77 o 
   3   4   2       49.83       35.66      1.80 o 
   4   4   2      229.51      200.63      3.45 o 
   5   4   2      400.94      426.52      7.28 o 
   6   4   2        1.39        2.17      0.57 o 
   7   4   2        0.15       -0.35      0.63 o 
   8   4   2       46.75       42.09      2.27 o 
   9   4   2       14.28       18.00      3.22 o 
  -8   5   2        9.98       11.89      1.68 o 
  -7   5   2        1.00        0.22      1.30 o 
  -6   5   2       27.69       25.58      1.73 o 
  -5   5   2      137.58      128.63      8.25 o 
  -4   5   2      196.75      202.05      4.01 o 
  -3   5   2     1420.45     1497.03     22.90 o 
  -2   5   2      313.97      310.86      4.87 o 
  -1   5   2       35.28       24.97      0.76 o 
   0   5   2       27.86       22.77      1.04 o 
   1   5   2      252.70      276.89      3.64 o 
   2   5   2      207.32      231.52      3.44 o 
   3   5   2        3.77        3.72      0.55 o 
   4   5   2       10.59        6.94      0.79 o 
   5   5   2       37.88       33.52      1.63 o 
   6   5   2      198.66      197.83      5.07 o 
   7   5   2        4.33        1.87      0.89 o 
   8   5   2       29.17       29.62      2.66 o 
   9   5   2        0.62       -0.64      0.90 o 
  -7   6   2        1.59        1.31      0.98 o 
  -6   6   2       29.95       29.81      2.04 o 
  -5   6   2       60.08       52.36      2.89 o 
  -4   6   2      455.86      446.02     10.45 o 
  -3   6   2      981.16      957.94     15.48 o 
  -2   6   2        2.22        2.29      0.29 o 
  -1   6   2      558.33      565.88      6.21 o 
   0   6   2       80.86       71.48      1.47 o 
   1   6   2     1219.21     1259.61     13.96 o 
   2   6   2      574.25      577.47      7.59 o 
   3   6   2      137.15      129.04      2.75 o 
   4   6   2        1.08       -0.07      0.43 o 
   5   6   2       15.77       18.09      1.27 o 
   6   6   2      100.06       92.15      3.11 o 
   7   6   2        0.22       -0.55      0.66 o 
   8   6   2       43.49       52.99      2.96 o 
  -7   7   2        0.08        1.07      1.09 o 
  -6   7   2       43.36       50.69      3.15 o 
  -5   7   2        7.10        6.28      1.20 o 
  -4   7   2        4.02        4.20      1.17 o 
  -3   7   2      109.59      106.08      3.04 o 
  -2   7   2      193.73      180.86      2.99 o 
  -1   7   2      419.92      417.55      5.30 o 
   0   7   2      123.74      121.56      2.07 o 
   1   7   2     1363.99     1377.16     15.36 o 
   2   7   2       91.81       93.27      2.08 o 
   3   7   2      372.75      357.68      8.52 o 
   4   7   2      177.08      162.38      4.17 o 
   5   7   2       36.74       31.46      2.21 o 
   6   7   2        0.07       -0.13      0.64 o 
   7   7   2       66.34       65.34      2.96 o 
   8   7   2       19.80       26.19      2.75 o 
  -6   8   2       22.50       23.83      2.15 o 
  -5   8   2        0.09       -0.06      0.75 o 
  -4   8   2       81.48       78.84      4.91 o 
  -3   8   2      138.13      130.67      4.89 o 
  -2   8   2      173.62      187.06      3.18 o 
  -1   8   2        0.95        0.72      0.43 o 
   0   8   2      575.83      577.77      6.71 o 
   1   8   2      605.96      593.67      7.52 o 
   2   8   2      131.41      124.75      2.40 o 
   3   8   2      200.48      206.71      4.14 o 
   4   8   2       10.61       11.20      1.27 o 
   5   8   2        0.05       -0.32      0.67 o 
   6   8   2       33.41       37.42      2.68 o 
   7   8   2       46.33       40.38      2.93 o 
   8   8   2        0.19       -0.14      2.31 o 
  -6   9   2        3.27        2.28      1.14 o 
  -5   9   2        5.31        9.01      1.52 o 
  -4   9   2        7.38        6.36      1.46 o 
  -3   9   2       73.02       60.42      2.59 o 
  -2   9   2       68.45       67.30      2.50 o 
  -1   9   2       40.23       34.83      1.38 o 
   0   9   2      398.63      384.16      5.87 o 
   1   9   2       37.03       38.26      1.37 o 
   2   9   2      340.67      337.86      5.38 o 
   3   9   2       28.29       24.66      1.47 o 
   4   9   2      237.23      242.37      8.15 o 
   5   9   2      114.84      115.76      4.54 o 
   6   9   2       10.96       11.96      1.89 o 
   7   9   2        0.41        1.40      1.19 o 
  -5  10   2       15.89       18.30      2.43 o 
  -4  10   2        1.59        1.88      1.12 o 
  -3  10   2       31.39       34.68      2.14 o 
  -2  10   2       29.80       28.53      1.42 o 
  -1  10   2       12.47        9.60      1.09 o 
   0  10   2        4.63        2.96      0.73 o 
   1  10   2        0.01        0.85      0.51 o 
   2  10   2       22.94       15.16      0.97 o 
   3  10   2       22.87       21.93      1.65 o 
   4  10   2      231.39      256.34     18.79 o 
   5  10   2       55.95       59.43      3.52 o 
   6  10   2       48.19       74.38      4.31 o 
  -4  11   2       21.56       24.27      2.71 o 
  -3  11   2       30.33       28.65      2.06 o 
  -2  11   2       30.50       32.61      1.55 o 
  -1  11   2       83.30       86.31      2.88 o 
   0  11   2       84.79       78.85      2.86 o 
   1  11   2        1.11       -0.58      0.58 o 
   2  11   2       13.14        9.35      1.59 o 
   3  11   2       76.45       83.47      3.22 o 
   4  11   2       44.76       45.15      3.16 o 
   5  11   2        3.38        1.03      1.18 o 
  -3  12   2       17.65       17.49      3.76 o 
  -2  12   2        3.50        4.74      1.44 o 
  -1  12   2       33.09       31.71      2.00 o 
   0  12   2        0.80        0.99      1.05 o 
   1  12   2        9.39       14.47      1.42 o 
   2  12   2       18.79       20.50      1.31 o 
   3  12   2        0.55        1.82      1.15 o 
   4  12   2        0.47        0.32      1.21 o 
  -1  13   2        3.32        4.22      1.05 o 
   0  13   2        1.09        0.56      0.87 o 
   1  13   2       30.73       30.74      3.19 o 
   2  13   2        0.00       -0.70      0.70 o 
  -3 -12   3       27.92       28.59      3.02 o 
  -2 -12   3        2.71        5.75      1.76 o 
  -1 -12   3       33.99       42.09      3.47 o 
   0 -12   3       29.82       24.52      1.86 o 
   1 -12   3        1.21        0.17      0.82 o 
   2 -12   3       23.54       26.31      4.70 o 
  -4 -11   3        1.64        0.79      1.12 o 
  -3 -11   3        8.26        6.28      1.31 o 
  -2 -11   3        7.93        5.40      1.60 o 
  -1 -11   3        3.39        3.07      1.23 o 
   0 -11   3        0.00        0.00      0.74 o 
   1 -11   3        9.71        8.24      1.20 o 
   2 -11   3       13.88       10.87      1.23 o 
   3 -11   3       23.97       20.24      2.89 o 
   4 -11   3       56.45       67.94      5.64 o 
  -5 -10   3        0.51        0.42      1.01 o 
  -4 -10   3       33.61       46.13      2.68 o 
  -3 -10   3       90.24       88.22      2.90 o 
  -2 -10   3       16.13       19.09      1.16 o 
  -1 -10   3       34.42       31.62      2.68 o 
   0 -10   3       21.72       28.98      3.18 o 
   1 -10   3       42.78       31.29      1.70 o 
   2 -10   3        1.44        2.25      0.81 o 
   3 -10   3       49.70       56.41      2.63 o 
   4 -10   3       36.48       39.17      4.05 o 
   5 -10   3        1.99        1.04      1.42 o 
  -6  -9   3        0.10        0.39      1.04 o 
  -5  -9   3        0.52        0.11      0.83 o 
  -4  -9   3       51.64       50.71      2.65 o 
  -3  -9   3       74.77       88.46      2.74 o 
  -2  -9   3       54.30       53.85      1.99 o 
  -1  -9   3       99.58       92.79      2.10 o 
   0  -9   3       19.53       20.50      1.37 o 
   1  -9   3       50.09       45.20      2.07 o 
   2  -9   3       33.13       37.25      1.48 o 
   3  -9   3       67.66       70.20      2.77 o 
   4  -9   3        2.74        0.58      1.30 o 
   5  -9   3       37.42       39.77      3.34 o 
   6  -9   3       12.28       16.33      2.43 o 
  -7  -8   3        0.48        0.48      1.18 o 
  -6  -8   3        0.77       -0.25      0.99 o 
  -5  -8   3        2.79        2.12      1.15 o 
  -4  -8   3       50.33       45.79      2.46 o 
  -3  -8   3      136.58      119.81      6.38 o 
  -2  -8   3       50.11       56.06      1.73 o 
  -1  -8   3        4.64        7.84      0.67 o 
   0  -8   3      101.63       96.21      2.21 o 
   1  -8   3      175.22      176.69      3.40 o 
   2  -8   3       25.77       22.60      1.43 o 
   3  -8   3       14.04       10.16      1.19 o 
   4  -8   3       55.16       46.54      3.90 o 
   5  -8   3       23.31       20.26      2.43 o 
   6  -8   3        1.48        1.12      1.15 o 
   7  -8   3        0.71       -0.49      1.12 o 
  -7  -7   3       19.61       17.30      2.82 o 
  -6  -7   3        0.02       -0.01      0.88 o 
  -5  -7   3       17.71       18.58      1.73 o 
  -4  -7   3      109.32      115.77      3.65 o 
  -3  -7   3       13.72        9.25      1.04 o 
  -2  -7   3        0.91       -0.25      0.29 o 
  -1  -7   3       36.33       27.70      1.06 o 
   0  -7   3      117.48      111.47      1.94 o 
   1  -7   3       50.60       50.56      1.39 o 
   2  -7   3        2.97        4.14      0.70 o 
   3  -7   3      290.16      281.24      5.17 o 
   4  -7   3      145.31      145.40      4.24 o 
   5  -7   3        0.09       -0.08      0.85 o 
   6  -7   3       25.76       19.78      2.21 o 
   7  -7   3        3.89        3.30      1.44 o 
  -7  -6   3       64.24       83.92      3.85 o 
  -6  -6   3       48.63       58.06      3.07 o 
  -5  -6   3       24.16       21.13      1.89 o 
  -4  -6   3      138.26      119.73      3.14 o 
  -3  -6   3       11.96       23.34      1.46 o 
  -2  -6   3      229.17      228.56      3.66 o 
  -1  -6   3      199.50      174.10      2.70 o 
   0  -6   3        2.23        4.02      0.64 o 
   1  -6   3       25.15       24.76      1.01 o 
   2  -6   3      130.77      117.47      2.26 o 
   3  -6   3      101.18       94.67      2.40 o 
   4  -6   3        5.14        5.49      1.40 o 
   5  -6   3        0.82       -0.61      0.61 o 
   6  -6   3        0.23        1.20      0.94 o 
   7  -6   3        0.38        0.85      1.88 o 
   8  -6   3       27.28       26.14      2.66 o 
  -8  -5   3       11.91        7.28      2.27 o 
  -7  -5   3        0.20        0.37      0.90 o 
  -6  -5   3      269.69      252.10      7.39 o 
  -5  -5   3       81.04       88.44      2.98 o 
  -4  -5   3      394.21      397.45      7.31 o 
  -3  -5   3      110.89       90.26      3.80 o 
  -2  -5   3        5.90        6.70      0.93 o 
  -1  -5   3       18.04       14.50      0.61 o 
   0  -5   3      480.69      479.56      4.86 o 
   1  -5   3       97.82       68.72      1.58 o 
   2  -5   3        0.19        0.52      0.30 o 
   3  -5   3      110.67      110.88      2.21 o 
   4  -5   3      540.80      528.57      9.81 o 
   5  -5   3      248.37      220.22      6.66 o 
   6  -5   3       54.51       48.47      2.90 o 
   7  -5   3       23.25       25.81      2.30 o 
   8  -5   3       24.46       27.61      2.46 o 
  -8  -4   3        1.12        5.65      2.05 o 
  -7  -4   3       14.62       10.16      1.41 o 
  -6  -4   3      115.17      113.52      4.33 o 
  -5  -4   3        1.06        0.65      0.68 o 
  -4  -4   3      295.09      293.60      8.35 o 
  -3  -4   3       47.76       40.65      1.92 o 
  -2  -4   3      346.23      330.39      4.86 o 
  -1  -4   3      244.86      287.49      3.63 o 
   0  -4   3        9.52       22.42      0.67 o 
   1  -4   3      192.44      188.17      2.18 o 
   2  -4   3      942.10     1016.46     14.69 o 
   3  -4   3      197.65      174.16      2.77 o 
   4  -4   3        1.07        0.84      0.40 o 
   5  -4   3      304.65      271.68      5.82 o 
   6  -4   3      319.59      313.84      8.55 o 
   7  -4   3        4.60        3.07      1.02 o 
   8  -4   3        1.58        2.79      1.06 o 
  -8  -3   3        0.69        1.78      0.80 o 
  -7  -3   3        8.65       12.32      1.59 o 
  -6  -3   3        0.00       -0.03      0.49 o 
  -5  -3   3      110.82       96.02      2.63 o 
  -4  -3   3       55.36       57.14      1.87 o 
  -3  -3   3      221.93      220.69      4.30 o 
  -2  -3   3     2202.05     2239.92     22.32 o 
  -1  -3   3     1774.59     1752.64     18.95 o 
   0  -3   3      226.32      179.16      2.16 o 
   1  -3   3      109.12      106.95      1.41 o 
   2  -3   3      190.41      240.36      2.72 o 
   3  -3   3       80.27       94.02      2.16 o 
   4  -3   3      104.60      136.79      2.40 o 
   5  -3   3      355.82      373.12      7.15 o 
   6  -3   3        1.80        3.47      0.94 o 
   7  -3   3        9.97        6.68      2.96 o 
   8  -3   3       20.33       22.97      2.96 o 
   9  -3   3        0.81        1.82      1.07 o 
  -8  -2   3        3.09        1.15      0.62 o 
  -7  -2   3       30.29       26.31      1.50 o 
  -6  -2   3        0.45        1.39      0.55 o 
  -5  -2   3       68.50       84.95      4.28 o 
  -4  -2   3       30.83       33.84      1.09 o 
  -3  -2   3      157.65      151.76      2.43 o 
  -2  -2   3      671.07      731.36     10.57 o 
  -1  -2   3      131.21      110.13      1.47 o 
   0  -2   3     2383.54     2314.98     20.69 o 
   1  -2   3        6.27        4.62      0.33 o 
   2  -2   3      248.32      249.73      3.25 o 
   3  -2   3      385.68      442.52      5.89 o 
   4  -2   3      108.09      112.99      2.17 o 
   5  -2   3       20.31       28.57      0.91 o 
   6  -2   3        2.52        1.54      0.60 o 
   7  -2   3       17.33       17.36      1.46 o 
   8  -2   3        3.69        4.78      1.05 o 
   9  -2   3       34.15       35.85      2.46 o 
  -8  -1   3       35.21       33.42      1.57 o 
  -7  -1   3       90.63       98.61      2.60 o 
  -6  -1   3        4.00        2.02      0.51 o 
  -5  -1   3      234.37      200.12      4.14 o 
  -4  -1   3       42.97       51.46      1.26 o 
  -3  -1   3        8.00        5.03      0.55 o 
  -2  -1   3        0.08        0.32      0.23 o 
  -1  -1   3     3283.13     3054.85     35.35 o 
   0  -1   3      967.61     1029.08     10.68 o 
   1  -1   3     1203.28     1265.61     12.44 o 
   2  -1   3      243.53      220.90      3.75 o 
   3  -1   3       18.31       19.83      0.55 o 
   4  -1   3       13.58       16.81      1.03 o 
   5  -1   3        8.72        4.56      0.38 o 
   6  -1   3        2.58        0.79      0.27 o 
   7  -1   3       45.10       39.79      1.88 o 
   8  -1   3       48.26       46.54      2.46 o 
   9  -1   3       48.77       43.22      2.46 o 
  -8   0   3       92.80      106.25      2.79 o 
  -7   0   3      102.14       98.86      2.53 o 
  -6   0   3       84.33       85.29      2.02 o 
  -5   0   3       40.90       51.24      1.20 o 
  -4   0   3      368.25      364.85      4.53 o 
  -3   0   3       35.56       34.32      0.84 o 
  -2   0   3       78.46       92.85      1.53 o 
  -1   0   3     1012.40     1026.01     10.27 o 
   0   0   3     4261.06     4127.27     59.27 o 
   1   0   3    18347.23    13886.95    162.29 o 
   2   0   3     1436.36     1448.35     17.43 o 
   3   0   3      200.81      174.00      2.61 o 
   4   0   3       17.18       15.65      0.93 o 
   5   0   3        1.94        4.56      0.33 o 
   6   0   3        4.83        7.23      0.70 o 
   7   0   3       22.03       29.56      2.10 o 
  -8   1   3       16.16       16.20      1.67 o 
  -7   1   3        0.17       -0.43      0.43 o 
  -6   1   3      350.05      350.35     10.86 o 
  -5   1   3      176.15      170.52      5.17 o 
  -4   1   3      777.10      767.66      8.86 o 
  -3   1   3        0.04        0.17      0.20 o 
  -2   1   3      442.69      470.20      5.56 o 
  -1   1   3       23.84       26.28      0.48 o 
   0   1   3      333.39      379.29      3.54 o 
   1   1   3     9336.62     7451.87     86.91 o 
   2   1   3      574.46      677.73      9.15 o 
   3   1   3     1505.16     1606.80     16.68 o 
   4   1   3      493.00      464.47      5.89 o 
   5   1   3      241.49      217.69      3.65 o 
   6   1   3        8.41        9.67      0.92 o 
   7   1   3      111.59      120.02      3.40 o 
   8   1   3        2.40        4.66      1.58 o 
  -8   2   3       37.58       51.60      2.62 o 
  -7   2   3       25.69       21.55      1.91 o 
  -6   2   3      220.62      215.38      6.95 o 
  -5   2   3        1.02       -0.13      0.38 o 
  -4   2   3      109.93      114.08      1.97 o 
  -3   2   3        0.61        0.51      0.23 o 
  -2   2   3     1447.83     1508.66     19.83 o 
  -1   2   3      313.12      336.52      3.68 o 
   0   2   3       80.59      101.46      1.39 o 
   1   2   3      173.82      144.26      2.08 o 
   2   2   3      129.73      105.12      2.11 o 
   3   2   3     1198.60     1057.18     15.18 o 
   4   2   3      140.77      192.46      3.35 o 
   5   2   3      774.18      760.27     10.59 o 
   6   2   3       24.17       21.67      0.92 o 
   7   2   3      256.08      288.46      5.99 o 
   8   2   3        6.40        6.97      0.89 o 
   9   2   3        0.27        0.02      0.68 o 
  -8   3   3        5.33        3.57      1.03 o 
  -7   3   3        0.04       -0.17      0.87 o 
  -6   3   3        2.74        5.37      0.86 o 
  -5   3   3       52.07       43.38      1.71 o 
  -4   3   3       48.72       54.60      2.57 o 
  -3   3   3      185.15      207.20      3.72 o 
  -2   3   3       50.68       59.81      2.09 o 
  -1   3   3      334.18      375.74      5.19 o 
   0   3   3      308.32      259.47      3.19 o 
   1   3   3       39.77       43.59      0.90 o 
   2   3   3      673.71      769.84     10.37 o 
   4   3   3       30.12       41.08      2.90 o 
   5   3   3      410.08      379.10      5.52 o 
   6   3   3      115.09       99.90      3.79 o 
   7   3   3      234.83      233.66      5.64 o 
   8   3   3        0.12       -0.17      0.62 o 
   9   3   3        9.77       13.56      2.02 o 
  -8   4   3       15.97       19.68      2.01 o 
  -7   4   3       43.90       49.20      2.73 o 
  -6   4   3        0.45        0.01      0.54 o 
  -5   4   3        0.65       -0.15      0.50 o 
  -4   4   3      135.59      135.93      3.04 o 
  -3   4   3      177.50      182.59      3.91 o 
  -2   4   3       28.61       16.53      1.10 o 
  -1   4   3      941.38      982.46     10.63 o 
   0   4   3     2208.59     2365.14     24.20 o 
   1   4   3       78.83       91.73      1.48 o 
   2   4   3      341.10      300.25      4.45 o 
   3   4   3       28.29       25.09      1.68 o 
   4   4   3      151.63      155.49      4.38 o 
   5   4   3       31.26       27.66      1.43 o 
   6   4   3      249.83      249.45      5.75 o 
   7   4   3      100.06      104.35      3.49 o 
   8   4   3       21.60       23.08      1.80 o 
   9   4   3       23.14       16.91      1.93 o 
  -8   5   3        8.64        5.20      1.44 o 
  -7   5   3        3.39        2.14      0.96 o 
  -6   5   3       43.64       50.80      2.74 o 
  -5   5   3      221.40      228.56      4.80 o 
  -4   5   3       75.50       64.50      2.06 o 
  -3   5   3       18.78       17.76      1.15 o 
  -2   5   3       45.66       40.13      1.35 o 
  -1   5   3     1034.35     1166.10     11.66 o 
   0   5   3     1006.11     1088.32     11.04 o 
   1   5   3       74.84       53.57      1.14 o 
   2   5   3       25.36       18.02      1.06 o 
   3   5   3       40.37       33.73      1.43 o 
   4   5   3       27.63       33.07      2.51 o 
   5   5   3        0.29        0.05      0.54 o 
   6   5   3       56.69       60.54      2.40 o 
   7   5   3        7.64        5.74      1.10 o 
   8   5   3       53.17       44.64      3.47 o 
   9   5   3       14.63       13.23      2.02 o 
  -7   6   3        0.05        0.22      0.89 o 
  -6   6   3       97.24      107.39      6.50 o 
  -5   6   3       33.91       37.40      2.11 o 
  -4   6   3       17.15       18.24      1.32 o 
  -3   6   3       44.92       45.93      2.19 o 
  -2   6   3        7.13       11.46      0.62 o 
  -1   6   3      280.26      289.22      3.60 o 
   0   6   3      213.32      216.87      2.78 o 
   1   6   3     1511.54     1516.06     15.20 o 
   2   6   3       41.17       57.02      1.48 o 
   3   6   3        6.75        9.24      0.79 o 
   4   6   3       61.71       67.97      2.40 o 
   5   6   3        0.73       -0.20      0.51 o 
   6   6   3       18.12       18.06      1.68 o 
   7   6   3        5.37        5.21      1.28 o 
   8   6   3       13.22       12.35      3.04 o 
  -7   7   3        0.48        0.66      1.09 o 
  -6   7   3       10.75       11.96      1.81 o 
  -5   7   3        0.80        1.53      0.77 o 
  -4   7   3      291.38      276.42      7.63 o 
  -3   7   3       51.19       39.74      1.86 o 
  -2   7   3      254.00      225.62      3.51 o 
  -1   7   3        0.86        1.72      0.44 o 
   0   7   3       11.87       16.55      0.72 o 
   1   7   3      191.88      206.13      3.02 o 
   2   7   3      326.07      329.31      4.59 o 
   3   7   3      498.81      461.93      8.18 o 
   4   7   3        1.34        0.92      0.62 o 
   5   7   3       23.71       24.00      1.95 o 
   6   7   3       17.72       20.06      2.22 o 
   7   7   3       60.02       61.90      8.17 o 
   8   7   3        0.03       -0.08      1.00 o 
  -6   8   3       10.14       16.26      2.15 o 
  -5   8   3       13.25       15.55      2.43 o 
  -4   8   3       49.52       44.65      2.90 o 
  -3   8   3       22.59       19.99      1.98 o 
  -2   8   3      644.30      619.72      8.11 o 
  -1   8   3        0.51       -0.39      0.39 o 
   0   8   3      205.31      183.29      3.54 o 
   1   8   3      311.42      323.47      5.20 o 
   2   8   3      313.99      294.09      5.51 o 
   3   8   3      419.77      452.99      7.14 o 
   4   8   3       31.02       22.48      1.67 o 
   5   8   3       53.52       60.63      3.09 o 
   6   8   3       20.76       23.66      3.81 o 
   7   8   3       77.73       87.88      4.06 o 
   8   8   3        2.35        3.93      1.37 o 
  -6   9   3        2.20        8.01      1.81 o 
  -5   9   3        0.66        0.39      0.94 o 
  -4   9   3        1.36        2.10      1.12 o 
  -3   9   3       73.79       83.51      3.38 o 
  -2   9   3       20.65       17.45      1.88 o 
  -1   9   3        0.06       -0.40      0.40 o 
   0   9   3      333.10      325.10      5.74 o 
   1   9   3       69.38       60.63      1.62 o 
   2   9   3       16.08       12.07      0.85 o 
   3   9   3       56.49       59.30      2.23 o 
   4   9   3       18.23       13.55      1.75 o 
   5   9   3       28.24       42.89      3.01 o 
   6   9   3       28.45       27.68      2.47 o 
   7   9   3       33.09       50.15      3.36 o 
  -5  10   3       10.89       15.69      2.30 o 
  -4  10   3        0.68        1.08      1.23 o 
  -3  10   3        5.92        4.06      1.10 o 
  -2  10   3        2.73        2.34      0.78 o 
  -1  10   3       53.87       60.91      2.33 o 
   0  10   3       17.46       17.34      1.29 o 
   1  10   3        0.23       -0.20      0.51 o 
   2  10   3       82.94       80.20      2.18 o 
   3  10   3        1.24        0.42      0.77 o 
   4  10   3        1.97        1.23      1.05 o 
   5  10   3        9.95       10.70      1.82 o 
   6  10   3       54.68       46.74      3.29 o 
  -4  11   3       22.25       17.95      2.55 o 
  -3  11   3       14.30       12.62      1.62 o 
  -2  11   3       17.22       24.53      2.25 o 
  -1  11   3       18.50       15.49      1.35 o 
   0  11   3        3.77        4.96      0.95 o 
   1  11   3       59.91       63.84      3.87 o 
   2  11   3        0.16       -0.04      0.54 o 
   3  11   3       75.06       70.94      3.34 o 
   4  11   3       66.66       69.36      6.30 o 
   5  11   3       25.74       18.33      2.36 o 
  -3  12   3        7.94       12.79      2.01 o 
  -2  12   3        2.64        1.18      1.25 o 
  -1  12   3        1.57        1.17      0.88 o 
   0  12   3        5.17        5.25      0.99 o 
   1  12   3       24.94       21.68      2.60 o 
   2  12   3        3.55        5.45      1.27 o 
   3  12   3       27.86       27.26      2.33 o 
   4  12   3        2.96        1.91      1.33 o 
  -1  13   3        0.17       -1.16      1.73 o 
   0  13   3       14.10       16.60      1.53 o 
   1  13   3        8.76        8.00      2.17 o 
   2  13   3       15.28       12.55      1.21 o 
  -2 -12   4       49.08       51.84      5.78 o 
  -1 -12   4        4.36        4.34      1.05 o 
   0 -12   4       17.09       18.35      1.72 o 
   1 -12   4       16.16       15.69      1.59 o 
   2 -12   4        0.88        0.05      0.94 o 
  -4 -11   4        1.76        3.35      1.33 o 
  -3 -11   4        7.79        9.03      2.15 o 
  -2 -11   4       21.94       23.05      2.62 o 
  -1 -11   4       87.77       81.13      6.47 o 
   0 -11   4       17.06       19.90      1.65 o 
   1 -11   4        2.02       -0.21      0.79 o 
   2 -11   4        2.39        1.49      0.97 o 
   3 -11   4       20.34       23.99      3.18 o 
   4 -11   4        4.05        7.51      1.79 o 
  -5 -10   4        0.01        2.50      1.23 o 
  -4 -10   4        0.17        0.61      0.98 o 
  -3 -10   4        1.55        1.50      0.80 o 
  -2 -10   4      124.88      131.08      3.76 o 
  -1 -10   4       56.87       69.11      2.73 o 
   0 -10   4       15.22       20.48      2.68 o 
   1 -10   4       76.56       72.00      2.78 o 
   2 -10   4       72.43       72.17      2.62 o 
   3 -10   4        6.79        6.06      1.48 o 
   4 -10   4        0.13       -0.72      1.30 o 
   5 -10   4       10.40        9.79      2.46 o 
  -6  -9   4       18.96        9.91      2.02 o 
  -5  -9   4        3.16        3.59      1.19 o 
  -4  -9   4        8.61       16.20      1.78 o 
  -3  -9   4        1.74        1.64      0.74 o 
  -2  -9   4        8.03       11.86      0.76 o 
  -1  -9   4       33.47       27.38      1.95 o 
   0  -9   4      152.04      139.12      5.47 o 
   1  -9   4        1.58        0.30      0.57 o 
   2  -9   4       60.87       63.68      2.06 o 
   3  -9   4       91.15       88.93      3.91 o 
   4  -9   4       45.21       49.44      4.48 o 
   5  -9   4        0.01       -0.04      1.25 o 
   6  -9   4        0.57        0.95      1.42 o 
  -6  -8   4        2.02        1.70      1.24 o 
  -5  -8   4       61.38       63.03      3.51 o 
  -4  -8   4       12.80       15.73      1.65 o 
  -3  -8   4        1.63        0.66      0.75 o 
  -2  -8   4      131.44      133.13      2.53 o 
  -1  -8   4        2.72        2.16      0.49 o 
   0  -8   4        0.29        1.64      0.53 o 
   1  -8   4      146.73      149.18      3.12 o 
   2  -8   4      687.54      627.59     14.44 o 
   3  -8   4       86.68       83.51      2.58 o 
   4  -8   4       24.97       22.92      2.41 o 
   5  -8   4       11.07        9.59      1.82 o 
   6  -8   4        0.35       -0.33      1.07 o 
   7  -8   4        0.13       -1.20      1.23 o 
  -7  -7   4        6.63        3.33      1.38 o 
  -6  -7   4       23.16       17.10      2.24 o 
  -5  -7   4      226.61      229.58      6.54 o 
  -4  -7   4       45.32       47.19      3.94 o 
  -3  -7   4        3.75        1.45      0.72 o 
  -2  -7   4        3.56        3.08      0.59 o 
  -1  -7   4      255.70      243.52      3.61 o 
   0  -7   4       81.97       83.69      1.67 o 
   1  -7   4      162.18      144.61      2.94 o 
   2  -7   4      262.66      274.16      6.54 o 
   3  -7   4        9.98        7.59      0.89 o 
   4  -7   4      936.58      895.23     16.66 o 
   5  -7   4      149.25      148.73      5.72 o 
   6  -7   4        2.09        2.88      1.23 o 
   7  -7   4        3.09        3.13      1.29 o 
  -7  -6   4       17.47       20.52      2.21 o 
  -6  -6   4       20.24       29.45      2.65 o 
  -5  -6   4       34.80       36.79      2.43 o 
  -4  -6   4        0.52       -0.23      0.57 o 
  -3  -6   4      182.13      188.99      4.74 o 
  -2  -6   4      232.19      235.65      3.46 o 
  -1  -6   4       16.92       14.17      0.77 o 
   0  -6   4        7.11        6.56      0.53 o 
   1  -6   4       50.23       51.43      1.16 o 
   2  -6   4       11.15       12.21      0.77 o 
   3  -6   4       89.84       71.80      2.07 o 
   4  -6   4      210.26      186.32      5.21 o 
   5  -6   4        0.14        1.89      1.00 o 
   6  -6   4      102.40       99.77      4.51 o 
   7  -6   4        7.56        4.14      1.29 o 
   8  -6   4        0.38        0.68      1.45 o 
  -7  -5   4        3.50        1.45      0.99 o 
  -6  -5   4       12.54        7.18      1.36 o 
  -5  -5   4       48.69       39.87      2.96 o 
  -4  -5   4       19.67       20.82      1.65 o 
  -3  -5   4      117.03      120.20      3.25 o 
  -2  -5   4        0.17        0.80      0.44 o 
  -1  -5   4       94.54       86.30      1.81 o 
   0  -5   4        0.72        0.27      0.28 o 
   1  -5   4       12.38       11.74      0.56 o 
   2  -5   4       48.84       51.09      2.16 o 
   3  -5   4       14.05       12.96      0.73 o 
   4  -5   4       60.97       45.06      2.04 o 
   5  -5   4      387.16      361.02     13.15 o 
   6  -5   4      110.45      100.25      4.33 o 
   7  -5   4        0.36        0.57      0.92 o 
   8  -5   4       24.59       28.48      2.56 o 
  -8  -4   4       31.87       42.58      2.38 o 
  -7  -4   4       23.26       14.35      1.70 o 
  -6  -4   4       71.72       72.33      3.54 o 
  -5  -4   4       10.32       10.83      1.33 o 
  -4  -4   4       24.03       20.46      1.46 o 
  -3  -4   4        1.20        0.16      0.39 o 
  -2  -4   4      211.56      208.67      4.28 o 
  -1  -4   4      331.39      294.21      3.97 o 
   0  -4   4      349.61      300.02      4.32 o 
   1  -4   4      198.23      236.41      3.22 o 
   2  -4   4      177.72      201.72      2.89 o 
   3  -4   4       92.94      103.46      2.52 o 
   4  -4   4       61.94       69.96      3.64 o 
   5  -4   4       93.74       91.15      3.70 o 
   6  -4   4       21.97       16.21      1.68 o 
   7  -4   4      138.94      125.51      4.89 o 
   8  -4   4       78.78       79.43     22.98 o 
  -8  -3   4        0.47        1.38      0.81 o 
  -7  -3   4      150.75      156.35      7.06 o 
  -6  -3   4       39.08       38.40      1.81 o 
  -5  -3   4      330.47      294.01      6.26 o 
  -4  -3   4      159.60      158.03      3.56 o 
  -3  -3   4        5.57        5.57      0.72 o 
  -2  -3   4      102.46       87.52      2.06 o 
  -1  -3   4      523.50      501.47      5.26 o 
   0  -3   4      929.70     1013.16      9.68 o 
   1  -3   4      148.04      122.83      1.57 o 
   2  -3   4      485.86      467.15      5.81 o 
   3  -3   4       30.70       34.80      0.98 o 
   4  -3   4      251.14      246.95      5.01 o 
   5  -3   4       32.20       24.78      1.90 o 
   6  -3   4       85.98       86.09      3.63 o 
   7  -3   4      174.82      185.06     11.71 o 
   8  -3   4       21.63       17.54      1.83 o 
   9  -3   4       17.57       17.01      1.95 o 
  -8  -2   4        2.49        1.12      0.70 o 
  -7  -2   4      223.74      240.27      9.62 o 
  -6  -2   4       19.72       20.41      1.24 o 
  -5  -2   4      695.72      681.84     10.53 o 
  -4  -2   4        0.06        0.37      0.42 o 
  -3  -2   4      192.35      165.37      4.00 o 
  -2  -2   4      116.18      129.03      2.10 o 
  -1  -2   4       39.65       61.18      1.10 o 
   0  -2   4      890.75      846.22      7.65 o 
   1  -2   4      810.41      786.73      6.86 o 
   2  -2   4      140.37      133.65      1.65 o 
   3  -2   4       74.73       76.07      1.39 o 
   4  -2   4      120.78      143.42      2.49 o 
   5  -2   4        2.38        1.84      0.64 o 
   6  -2   4       45.67       45.20      4.55 o 
   7  -2   4       11.75       11.42      1.45 o 
   8  -2   4       10.71        7.95      1.81 o 
   9  -2   4       59.77       55.51      3.18 o 
  -8  -1   4        2.30        0.50      0.68 o 
  -7  -1   4       54.00       46.20      2.17 o 
  -6  -1   4      176.50      175.11      3.41 o 
  -5  -1   4     1143.64     1160.71     14.64 o 
  -4  -1   4       35.90       30.10      1.26 o 
  -3  -1   4      444.89      420.38      5.33 o 
  -2  -1   4      519.69      540.51      7.22 o 
  -1  -1   4      662.49      729.37      7.53 o 
   0  -1   4       40.75       61.47      0.99 o 
   1  -1   4      473.39      529.91      5.03 o 
   2  -1   4      606.02      586.68      6.94 o 
   3  -1   4      247.90      268.78      3.56 o 
   4  -1   4     1111.58     1091.24     12.04 o 
   5  -1   4       67.53       87.69      1.65 o 
   6  -1   4       40.95       44.84      1.85 o 
   7  -1   4       42.20       45.18      2.36 o 
   8  -1   4       24.89       30.07      2.17 o 
   9  -1   4       18.04       17.78      1.73 o 
  -8   0   4        2.05        4.71      0.89 o 
  -7   0   4        4.26        3.32      0.72 o 
  -6   0   4       78.03       76.76      4.51 o 
  -5   0   4      118.56      107.53      2.48 o 
  -4   0   4       94.82      110.87      2.01 o 
  -3   0   4      387.24      401.20      5.04 o 
  -2   0   4      135.81      112.77      2.36 o 
  -1   0   4     1370.97     1365.44     12.59 o 
   0   0   4     2334.73     2591.32     23.14 o 
   1   0   4     9466.16     8203.05     67.28 o 
   2   0   4     1183.68     1369.03     18.82 o 
   3   0   4       36.70       29.11      1.05 o 
   4   0   4      790.53      850.79     10.79 o 
   5   0   4      138.17      138.21      2.21 o 
   6   0   4      155.58      138.93      3.25 o 
   7   0   4        4.33        5.43      1.08 o 
   8   0   4        0.72        1.16      0.72 o 
   9   0   4        0.02       -0.58      0.72 o 
  -8   1   4        3.28        1.66      0.69 o 
  -7   1   4        1.74        2.66      0.75 o 
  -6   1   4        0.82        1.72      0.59 o 
  -5   1   4      200.37      179.55      3.65 o 
  -4   1   4      549.20      555.58      8.35 o 
  -3   1   4      176.25      208.94      2.95 o 
  -2   1   4       60.65       54.66      1.36 o 
  -1   1   4      260.78      225.94      3.20 o 
   0   1   4      712.12      714.48      6.43 o 
   1   1   4     3889.84     3961.11     35.14 o 
   2   1   4      218.69      276.88      4.79 o 
   3   1   4      100.38       99.29      2.02 o 
   4   1   4       67.94       82.11      1.88 o 
   5   1   4      311.34      322.20      5.04 o 
   6   1   4       35.56       40.94      1.37 o 
   7   1   4       46.20       37.90      2.96 o 
   8   1   4        0.77        0.14      0.72 o 
   9   1   4        0.19       -0.43      0.72 o 
  -8   2   4        0.79        1.68      0.83 o 
  -7   2   4        7.84       11.25      1.22 o 
  -6   2   4        2.37        1.33      0.65 o 
  -5   2   4       61.56       67.56      2.34 o 
  -4   2   4       95.24       85.22      1.88 o 
  -3   2   4      179.49      193.90      3.05 o 
  -2   2   4     1791.47     1805.57     21.47 o 
  -1   2   4      445.72      547.09      5.70 o 
   0   2   4     2070.98     2094.79     20.02 o 
   1   2   4      278.43      314.15      3.50 o 
   2   2   4     1590.56     1677.88     30.44 o 
   3   2   4      216.78      167.01      3.51 o 
   4   2   4        6.25        7.18      0.51 o 
   5   2   4       17.70       14.61      0.76 o 
   6   2   4      184.29      197.44      4.47 o 
   7   2   4      183.35      187.17      4.09 o 
   8   2   4       17.54       11.20      1.31 o 
   9   2   4        6.31        7.81      1.30 o 
  -8   3   4        8.94        4.64      1.66 o 
  -7   3   4       46.86       47.50      3.22 o 
  -6   3   4        7.84        7.92      1.88 o 
  -5   3   4        3.79        4.04      0.83 o 
  -4   3   4       16.21       14.94      0.98 o 
  -3   3   4       52.27       67.66      2.88 o 
  -2   3   4     2069.80     2320.91     29.35 o 
  -1   3   4        8.12        6.51      0.66 o 
   0   3   4     2008.37     2031.07     19.57 o 
   1   3   4       15.68       19.31      0.68 o 
   2   3   4      578.70      476.45      5.94 o 
   3   3   4     1081.64     1084.43     14.61 o 
   4   3   4      695.50      757.64     10.71 o 
   5   3   4      298.86      273.15      6.59 o 
   6   3   4       46.28       57.60      6.29 o 
   7   3   4       37.09       50.04      2.60 o 
   8   3   4        2.48        3.99      0.80 o 
   9   3   4       16.55       19.47      1.91 o 
  -8   4   4        0.15        0.25      1.23 o 
  -7   4   4       24.69       15.17      1.79 o 
  -6   4   4        2.38        1.59      0.74 o 
  -5   4   4        3.97        8.94      2.62 o 
  -4   4   4      358.75      331.80      5.85 o 
  -3   4   4      397.01      381.29      7.08 o 
  -2   4   4       10.01       12.90      0.76 o 
  -1   4   4      712.36      779.13      8.63 o 
   0   4   4     1714.29     1945.89     20.10 o 
   1   4   4      826.34      790.78      8.72 o 
   2   4   4       89.63      101.79      1.69 o 
   3   4   4      387.20      438.09      7.47 o 
   4   4   4      565.05      506.75      9.25 o 
   5   4   4        0.20        0.19      0.52 o 
   6   4   4       59.93       53.09      3.45 o 
   7   4   4       18.82       19.58      1.86 o 
   8   4   4        1.60        1.71      1.37 o 
   9   4   4        8.99       16.49      1.97 o 
  -7   5   4        1.13        0.97      1.04 o 
  -6   5   4        3.29        0.32      0.83 o 
  -5   5   4       37.39       32.33      2.60 o 
  -4   5   4      381.89      348.42      9.18 o 
  -3   5   4      178.23      178.28      4.13 o 
  -2   5   4      182.63      163.28      3.18 o 
  -1   5   4        0.17        2.94      0.32 o 
   0   5   4       44.00       53.39      1.65 o 
   1   5   4      690.86      751.31      8.47 o 
   2   5   4      377.42      376.29      4.74 o 
   3   5   4      331.40      293.41      5.06 o 
   4   5   4       47.01       50.04      2.17 o 
   5   5   4      239.13      227.28      5.88 o 
   6   5   4      327.79      314.71      9.26 o 
   7   5   4       48.80       52.53      2.71 o 
   8   5   4       38.59       34.53      2.82 o 
   9   5   4        0.70        1.12      1.95 o 
  -7   6   4       10.42        9.22      1.73 o 
  -6   6   4        2.69        3.42      1.25 o 
  -5   6   4        0.49        1.18      0.85 o 
  -4   6   4       36.65       38.16      2.79 o 
  -3   6   4       45.21       48.59      2.06 o 
  -2   6   4      368.25      373.82      6.06 o 
  -1   6   4      263.04      273.61      3.46 o 
   0   6   4        2.11        6.70      0.79 o 
   1   6   4       27.99       19.46      0.74 o 
   2   6   4        5.67        7.36      0.76 o 
   3   6   4      248.64      256.99      4.82 o 
   4   6   4      212.58      199.15      5.14 o 
   5   6   4      312.31      308.31      7.97 o 
   6   6   4       69.87       77.03      3.19 o 
   7   6   4      173.84      176.72     10.88 o 
   8   6   4       73.45       80.22      7.52 o 
  -7   7   4        4.32        3.23      1.52 o 
  -6   7   4       19.19       24.57      2.47 o 
  -5   7   4        5.33        6.53      1.52 o 
  -4   7   4       16.49       19.95      2.04 o 
  -3   7   4       11.92        9.74      1.16 o 
  -2   7   4      187.44      183.31      3.60 o 
  -1   7   4       57.47       51.57      1.49 o 
   0   7   4      267.68      265.22      3.58 o 
   1   7   4      248.66      246.63      3.23 o 
   2   7   4        5.89        7.32      1.01 o 
   3   7   4        1.38        3.50      0.66 o 
   4   7   4        7.55        8.47      1.07 o 
   5   7   4      241.97      235.46      6.21 o 
   6   7   4        3.64        3.69      1.13 o 
   7   7   4      126.91      132.92      6.44 o 
   8   7   4        0.02        2.88      1.47 o 
  -6   8   4        2.58        1.92      1.81 o 
  -5   8   4        1.53        1.58      1.11 o 
  -4   8   4        0.70        1.25      1.23 o 
  -3   8   4        0.03        0.23      0.80 o 
  -2   8   4       44.64       33.71      1.32 o 
  -1   8   4      222.20      234.29      4.41 o 
   0   8   4       63.08       74.80      1.99 o 
   1   8   4       14.35       19.21      0.90 o 
   2   8   4      190.47      169.77      2.81 o 
   3   8   4        9.01       10.02      1.01 o 
   4   8   4      105.92       92.50      3.21 o 
   5   8   4      181.86      156.95      5.10 o 
   6   8   4        3.42        5.45      1.39 o 
   7   8   4       22.48       21.03      2.23 o 
   8   8   4       26.50       20.11      2.56 o 
  -5   9   4       28.28       38.58      3.15 o 
  -4   9   4        1.39        3.47      1.38 o 
  -3   9   4       19.01       15.79      2.09 o 
  -2   9   4       15.22       16.65      0.91 o 
  -1   9   4        3.63        5.93      1.00 o 
   0   9   4       13.05       11.74      0.98 o 
   1   9   4      351.73      328.29      4.57 o 
   2   9   4      142.83      162.88      2.99 o 
   3   9   4       75.78       85.74      2.62 o 
   4   9   4       40.92       35.64      2.55 o 
   5   9   4       10.79        8.21      1.54 o 
   6   9   4        2.94        2.78      1.88 o 
   7   9   4        1.34       -0.66      1.05 o 
  -5  10   4       46.02       51.35      3.88 o 
  -4  10   4       54.43       65.38      4.13 o 
  -3  10   4       54.11       61.86      3.44 o 
  -2  10   4        1.11        1.00      0.80 o 
  -1  10   4        6.93        9.03      1.50 o 
   0  10   4        3.60        4.63      0.78 o 
   1  10   4       43.47       45.50      1.84 o 
   2  10   4        3.21        5.38      0.66 o 
   3  10   4      147.12      125.99      4.23 o 
   4  10   4       28.16       37.29      2.74 o 
   5  10   4       10.23        8.63      1.74 o 
   6  10   4       26.32       26.75      2.68 o 
  -4  11   4       23.46       27.11      3.01 o 
  -3  11   4       16.35       19.54      1.87 o 
  -2  11   4      114.95      121.52      9.11 o 
  -1  11   4       14.75       14.36      1.31 o 
   0  11   4        0.95        2.40      1.00 o 
   1  11   4        3.55        2.24      0.81 o 
   2  11   4       24.51       18.44      1.23 o 
   3  11   4       57.69       69.40      3.70 o 
   4  11   4        8.12        5.72      1.51 o 
   5  11   4       59.24       57.53      4.29 o 
  -2  12   4      102.98      113.91      4.92 o 
  -1  12   4       73.42       88.34      3.01 o 
   0  12   4        5.03        6.89      1.11 o 
   1  12   4        1.22        1.07      0.90 o 
   2  12   4        0.05       -0.13      0.61 o 
   3  12   4        0.81        1.63      1.13 o 
   4  12   4        0.03        1.39      0.95 o 
   0  13   4       33.26       37.42      3.30 o 
   1  13   4       24.50       31.35      2.90 o 
   2  13   4       13.06       12.10      1.95 o 
  -1 -12   5      113.05      134.96      4.79 o 
   0 -12   5       37.65       32.90      3.47 o 
   1 -12   5        0.11       -0.78      0.97 o 
  -3 -11   5        9.84        6.79      2.67 o 
  -2 -11   5       13.64       15.75      2.35 o 
  -1 -11   5        4.32        2.77      1.47 o 
   0 -11   5       12.56        9.55      2.28 o 
   1 -11   5       53.88       50.71      3.18 o 
   2 -11   5       22.58       16.85      1.63 o 
   3 -11   5        8.08        6.07      2.17 o 
  -4 -10   5       74.48       85.00      4.40 o 
  -3 -10   5        3.05        2.12      0.92 o 
  -2 -10   5        8.42       13.56      1.71 o 
  -1 -10   5       55.25       58.36      2.41 o 
   0 -10   5      132.63      143.92      5.40 o 
   1 -10   5      133.19      119.70      3.69 o 
   2 -10   5        1.47        2.40      0.94 o 
   3 -10   5       75.55       65.19      4.77 o 
   4 -10   5       20.96       23.14      2.16 o 
   5 -10   5        4.95        7.40      2.14 o 
  -5  -9   5       50.70       40.81      3.15 o 
  -4  -9   5       48.66       49.25      2.83 o 
  -3  -9   5       17.84       17.49      1.79 o 
  -2  -9   5      111.81      101.94      2.95 o 
  -1  -9   5        4.99        4.47      0.91 o 
   0  -9   5        0.43        0.46      0.85 o 
   1  -9   5        7.25        7.75      1.07 o 
   2  -9   5       38.32       32.76      1.80 o 
   3  -9   5      119.58      113.91      4.53 o 
   4  -9   5       11.96       11.72      2.16 o 
   5  -9   5       31.83       30.59      3.21 o 
   6  -9   5       11.39       14.81      2.56 o 
  -6  -8   5       14.41       19.02      2.40 o 
  -5  -8   5        9.72       13.36      1.98 o 
  -4  -8   5        3.22        5.45      1.26 o 
  -3  -8   5       66.92       67.90      2.91 o 
  -2  -8   5      167.29      161.46      2.91 o 
  -1  -8   5       13.75       10.41      0.85 o 
   0  -8   5       27.27       34.96      1.66 o 
   1  -8   5        2.00        3.21      1.17 o 
   2  -8   5        4.46        7.07      0.91 o 
   3  -8   5        0.01        0.26      0.70 o 
   4  -8   5       30.29       26.21      2.58 o 
   5  -8   5       22.47       21.93      2.56 o 
   6  -8   5       10.70       14.08      2.21 o 
  -6  -7   5        0.09        0.05      0.93 o 
  -5  -7   5       23.70       19.33      2.07 o 
  -4  -7   5       25.61       23.79      1.85 o 
  -3  -7   5       70.31       85.90      4.49 o 
  -2  -7   5       93.95       91.30      1.82 o 
  -1  -7   5      251.07      242.50      3.66 o 
   0  -7   5        0.05        0.62      0.41 o 
   1  -7   5      247.53      224.03      4.63 o 
   2  -7   5       34.16       39.49      1.42 o 
   3  -7   5      101.52       84.34      2.99 o 
   4  -7   5       65.24       69.17      3.13 o 
   5  -7   5       12.72       17.54      2.14 o 
   6  -7   5       29.48       35.71      3.61 o 
   7  -7   5        6.88       10.47      1.95 o 
  -7  -6   5        0.43        2.17      1.24 o 
  -6  -6   5       52.97       63.09      3.45 o 
  -5  -6   5        3.66        4.33      1.42 o 
  -4  -6   5        4.20        4.35      1.27 o 
  -3  -6   5        0.24       -0.52      0.52 o 
  -2  -6   5      349.46      373.76      8.04 o 
  -1  -6   5     1042.70      980.01     11.39 o 
   0  -6   5      123.92      112.27      2.09 o 
   1  -6   5      278.09      302.56      3.70 o 
   2  -6   5       26.41       23.47      1.04 o 
   3  -6   5        4.58        2.78      0.95 o 
   4  -6   5       19.71       19.79      1.70 o 
   5  -6   5        0.34        0.01      0.80 o 
   6  -6   5       14.08       11.73      3.32 o 
   7  -6   5        5.72        8.63      1.69 o 
   8  -6   5       74.80       90.62      5.42 o 
  -7  -5   5        2.44        1.26      1.06 o 
  -6  -5   5       90.27       91.12      4.44 o 
  -5  -5   5       10.49        3.97      1.25 o 
  -4  -5   5       96.24       96.16      3.51 o 
  -3  -5   5        0.50       -0.63      0.63 o 
  -2  -5   5      211.49      201.98      3.72 o 
  -1  -5   5        1.90        3.41      0.56 o 
   0  -5   5      383.36      442.94      5.25 o 
   1  -5   5      873.80      851.16      9.03 o 
   2  -5   5        0.42        1.63      0.39 o 
   3  -5   5       45.58       45.31      1.44 o 
   4  -5   5       22.40       24.39      1.76 o 
   5  -5   5       69.17       78.28      3.82 o 
   6  -5   5        4.90        5.95      1.41 o 
   7  -5   5        3.65        4.68      1.41 o 
   8  -5   5       33.87       34.12      8.02 o 
  -7  -4   5       24.63       37.77      2.97 o 
  -6  -4   5      112.80      110.88      4.79 o 
  -5  -4   5       29.27       30.71      1.74 o 
  -4  -4   5        6.61        5.47      0.92 o 
  -3  -4   5       97.91       88.91      2.65 o 
  -2  -4   5       27.20       27.22      1.41 o 
  -1  -4   5      111.69      112.81      1.96 o 
   0  -4   5      780.00      765.58      8.14 o 
   1  -4   5       64.24       75.00      1.42 o 
   2  -4   5        8.55        7.57      0.46 o 
   3  -4   5       46.50       49.31      1.40 o 
   4  -4   5      131.51      151.22      5.08 o 
   5  -4   5       94.27       84.67      3.74 o 
   6  -4   5        7.62        9.77      1.52 o 
   7  -4   5        3.61        3.55      1.06 o 
   8  -4   5        0.04       -0.76      0.76 o 
  -8  -3   5       20.39       25.59      2.08 o 
  -7  -3   5       11.02        4.39      1.04 o 
  -6  -3   5       54.01       41.14      2.24 o 
  -5  -3   5       12.59       16.10      1.25 o 
  -4  -3   5       32.26       26.14      1.47 o 
  -3  -3   5      633.24      619.58      9.75 o 
  -2  -3   5      193.41      201.18      3.38 o 
  -1  -3   5       40.48       54.59      1.58 o 
   0  -3   5      321.67      364.87      3.86 o 
   1  -3   5      108.03      114.94      1.57 o 
   2  -3   5      656.31      628.93      6.41 o 
   3  -3   5       39.57       33.81      1.45 o 
   4  -3   5      564.33      503.86     15.54 o 
   5  -3   5       88.15      103.81      4.11 o 
   6  -3   5       58.62       66.37      3.25 o 
   7  -3   5        4.37        3.41      1.13 o 
   8  -3   5        0.66       -0.48      0.94 o 
   9  -3   5       10.90       12.06      1.74 o 
  -8  -2   5       21.89       17.03      1.73 o 
  -7  -2   5        0.87        1.19      0.63 o 
  -6  -2   5        9.81        9.10      0.93 o 
  -5  -2   5        0.55       -0.12      0.63 o 
  -4  -2   5       14.59       13.01      1.05 o 
  -3  -2   5      207.39      187.19      3.85 o 
  -2  -2   5      163.62      198.54      3.02 o 
  -1  -2   5      781.73      769.26      8.55 o 
   0  -2   5      581.33      601.11      5.68 o 
   1  -2   5       88.31       99.34      1.52 o 
   2  -2   5        8.50        5.21      0.37 o 
   3  -2   5        0.03       -0.12      0.26 o 
   4  -2   5      390.88      385.47      7.18 o 
   5  -2   5       33.32       38.54      2.25 o 
   6  -2   5      346.33      341.41      8.98 o 
   7  -2   5        0.06        0.10      0.65 o 
   8  -2   5       12.44       12.82      2.39 o 
   9  -2   5        0.07        0.29      1.16 o 
  -8  -1   5       12.29       12.55      2.93 o 
  -7  -1   5        1.80        3.30      0.85 o 
  -6  -1   5        6.94        5.22      1.17 o 
  -5  -1   5       50.02       44.45      1.57 o 
  -4  -1   5       22.52       20.75      1.40 o 
  -3  -1   5      116.49      128.06      2.62 o 
  -2  -1   5        9.54        9.79      0.53 o 
  -1  -1   5      310.49      234.30      2.72 o 
   0  -1   5       32.91       31.14      1.04 o 
   1  -1   5     1633.39     1745.07     14.47 o 
   2  -1   5      124.49      120.70      1.77 o 
   3  -1   5      202.13      204.82      3.86 o 
   4  -1   5       99.78      106.03      2.46 o 
   5  -1   5      343.41      357.20      7.69 o 
   6  -1   5      210.24      217.96      6.30 o 
   7  -1   5       12.98        9.47      1.32 o 
   8  -1   5       71.87       64.90      3.61 o 
   9  -1   5        2.35        1.01      1.01 o 
  -8   0   5        0.11       -0.62      0.62 o 
  -7   0   5       46.00       40.56      1.90 o 
  -6   0   5       58.38       54.09      2.57 o 
  -5   0   5       19.56       23.36      1.17 o 
  -4   0   5        9.65        7.45      0.69 o 
  -3   0   5      423.98      442.14      5.76 o 
  -2   0   5      145.60      176.07      2.43 o 
  -1   0   5      240.54      249.79      2.82 o 
   0   0   5     1485.69     1620.98     13.45 o 
   1   0   5       64.77       50.67      0.83 o 
   2   0   5     1188.31     1304.07     13.83 o 
   3   0   5      277.49      266.34      4.24 o 
   4   0   5       12.33       18.74      0.67 o 
   5   0   5      142.64      142.68      3.78 o 
   6   0   5       12.88       17.07      1.73 o 
   7   0   5       95.74       93.96      4.19 o 
   8   0   5      107.98       98.73      4.48 o 
   9   0   5        1.45        2.02      1.01 o 
  -8   1   5        0.58        1.35      0.77 o 
  -7   1   5       84.20       78.98      4.58 o 
  -6   1   5       34.16       34.90      1.62 o 
  -5   1   5      288.90      254.08      4.83 o 
  -4   1   5      224.27      197.47      3.45 o 
  -3   1   5      522.19      556.82      6.88 o 
  -2   1   5        0.41        0.30      0.21 o 
  -1   1   5      161.34      169.58      2.07 o 
   0   1   5      112.96      109.73      1.44 o 
   1   1   5      104.05       87.73      1.29 o 
   2   1   5     1811.43     1711.15     17.90 o 
   3   1   5      238.93      277.40      5.37 o 
   4   1   5        6.01        2.94      0.61 o 
   5   1   5       27.04       15.33      1.87 o 
   6   1   5        2.48        0.54      1.45 o 
   7   1   5        8.08        5.07      3.18 o 
   8   1   5        7.86       13.01      1.73 o 
   9   1   5       14.02       11.42      1.73 o 
  -8   2   5        2.89        2.52      1.23 o 
  -7   2   5       13.73       11.94      1.21 o 
  -6   2   5        1.38        0.76      0.64 o 
  -5   2   5      613.38      610.77     10.89 o 
  -4   2   5      106.11      106.81      2.53 o 
  -3   2   5      522.69      550.23      7.42 o 
  -2   2   5       47.53       37.38      1.54 o 
  -1   2   5      208.58      232.36      2.80 o 
   0   2   5       14.73       12.26      0.53 o 
   1   2   5      270.76      271.33      3.21 o 
   2   2   5        7.17        9.70      1.26 o 
   3   2   5      133.48      186.30      6.02 o 
   4   2   5      494.72      440.21      9.41 o 
   5   2   5      155.15      160.18      3.81 o 
   6   2   5       59.67       63.92      3.11 o 
   7   2   5      187.61      207.46      5.90 o 
   8   2   5       44.50       40.04      2.45 o 
   9   2   5       25.80       24.14      2.31 o 
  -8   3   5        2.83        0.56      0.85 o 
  -7   3   5        1.46        2.94      0.95 o 
  -6   3   5        5.05        4.59      1.17 o 
  -5   3   5      337.17      324.27      8.49 o 
  -4   3   5       20.63       18.80      1.53 o 
  -3   3   5      817.23      805.02     10.41 o 
  -2   3   5       53.65       73.84      1.99 o 
  -1   3   5       78.98       82.59      1.43 o 
   0   3   5        0.26        2.39      0.29 o 
   1   3   5        1.63        0.44      0.21 o 
   2   3   5        6.60       10.34      0.46 o 
   3   3   5      157.87      179.57      3.28 o 
   4   3   5      314.80      332.10      6.48 o 
   5   3   5       29.00       35.34      2.03 o 
   6   3   5      523.98      520.71     30.86 o 
   7   3   5       51.10       47.57      5.20 o 
   8   3   5        2.36        3.38      1.12 o 
   9   3   5        0.90       -0.20      0.89 o 
  -7   4   5        4.53        2.77      1.21 o 
  -6   4   5        4.05        4.75      0.99 o 
  -5   4   5        2.44        4.05      1.12 o 
  -4   4   5       41.53       50.56      2.13 o 
  -3   4   5      335.63      368.69      7.08 o 
  -2   4   5      126.07      132.98      3.08 o 
  -1   4   5      687.61      636.67      6.73 o 
   0   4   5      167.37      168.20      2.35 o 
   1   4   5      643.08      642.93      8.00 o 
   2   4   5        0.96        1.63      0.29 o 
   3   4   5        5.30        3.83      0.67 o 
   4   4   5       53.27       57.76      1.87 o 
   5   4   5      351.78      357.48      6.17 o 
   6   4   5      676.38      700.08     10.69 o 
   7   4   5        1.00        1.75      0.71 o 
   8   4   5       25.52       26.42      4.84 o 
   9   4   5        1.00        0.62      1.13 o 
  -7   5   5       10.08        5.19      1.95 o 
  -6   5   5        8.83        8.02      1.46 o 
  -5   5   5        0.36       -0.02      0.55 o 
  -4   5   5        4.21        2.99      0.83 o 
  -3   5   5       42.22       43.66      1.91 o 
  -2   5   5      125.09      133.50      2.87 o 
  -1   5   5      735.66      802.57      7.90 o 
   0   5   5       11.60        8.82      0.77 o 
   1   5   5      220.70      206.83      3.03 o 
   2   5   5       31.56       51.25      1.33 o 
   3   5   5      365.14      357.87      5.32 o 
   4   5   5       18.78       15.63      1.11 o 
   5   5   5      147.02      140.48      4.51 o 
   6   5   5       53.09       49.42      2.48 o 
   7   5   5       75.34       64.53      2.63 o 
   8   5   5       13.53       14.58      1.52 o 
   9   5   5       26.71       23.47      4.77 o 
  -7   6   5       60.18       79.38      4.09 o 
  -6   6   5        5.12        7.11      1.56 o 
  -5   6   5       31.06       28.09      2.40 o 
  -4   6   5       21.34       22.27      1.61 o 
  -3   6   5       34.24       38.00      1.93 o 
  -2   6   5      220.12      232.22      4.65 o 
  -1   6   5       12.98       14.06      0.79 o 
   0   6   5      275.79      253.29      3.37 o 
   1   6   5      119.08      100.75      1.99 o 
   2   6   5     1223.10     1215.80     14.62 o 
   3   6   5      262.86      284.17      4.68 o 
   4   6   5        0.08        0.51      0.50 o 
   5   6   5       13.60       13.98      1.51 o 
   6   6   5       32.72       35.48      2.28 o 
   7   6   5      122.41      126.23      4.44 o 
   8   6   5        0.01        1.47      0.83 o 
  -6   7   5        0.87        1.10      1.23 o 
  -5   7   5       81.13       82.97      4.16 o 
  -4   7   5       41.05       43.71      2.24 o 
  -3   7   5       50.25       49.50      2.27 o 
  -2   7   5       57.07       55.01      2.23 o 
  -1   7   5       94.49       91.76      2.08 o 
   0   7   5      142.52      142.21      2.33 o 
   1   7   5       74.19       71.45      1.59 o 
   2   7   5      924.85      927.53     10.85 o 
   3   7   5      114.56      105.63      2.97 o 
   4   7   5      383.92      378.30      7.36 o 
   5   7   5      196.68      196.13      6.84 o 
   6   7   5       76.14       72.01      3.36 o 
   7   7   5        1.52        2.01      1.09 o 
   8   7   5       11.36        8.72      1.31 o 
  -6   8   5        3.31        1.40      1.25 o 
  -5   8   5      181.45      201.40      7.14 o 
  -4   8   5        1.87        2.42      1.27 o 
  -3   8   5       56.36       49.37      2.40 o 
  -2   8   5       12.31       15.16      0.82 o 
  -1   8   5       64.75       64.75      1.80 o 
   0   8   5        1.58        1.71      0.52 o 
   1   8   5      117.59      118.02      2.39 o 
   2   8   5      245.44      222.09      3.40 o 
   3   8   5       25.97       20.89      1.19 o 
   4   8   5      264.25      263.34      6.17 o 
   5   8   5      202.55      195.82      5.81 o 
   6   8   5        8.38       10.26      1.67 o 
   7   8   5       69.16       68.16      3.63 o 
   8   8   5       25.80       19.00      2.21 o 
  -5   9   5        2.12       -0.31      1.21 o 
  -4   9   5        1.63        2.96      1.43 o 
  -3   9   5       83.72       99.04      4.70 o 
  -2   9   5       29.74       30.22      1.62 o 
  -1   9   5        0.41        1.60      0.51 o 
   0   9   5        7.43        6.82      0.84 o 
   1   9   5        0.01        0.77      0.56 o 
   2   9   5        2.54        2.41      0.51 o 
   3   9   5       39.31       39.90      1.66 o 
   4   9   5       10.24        6.87      1.17 o 
   5   9   5       36.98       29.50      3.10 o 
   6   9   5      118.32      121.70      4.86 o 
   7   9   5       26.03       31.94      5.25 o 
  -4  10   5       69.22       80.45      5.13 o 
  -3  10   5        6.87        4.78      1.54 o 
  -2  10   5       20.37       15.37      1.59 o 
  -1  10   5       37.20       47.26      1.80 o 
   0  10   5       39.16       38.54      1.69 o 
   1  10   5        0.65       -0.36      0.54 o 
   2  10   5       22.51       24.33      1.27 o 
   3  10   5       17.48       23.60      1.54 o 
   4  10   5        1.43        0.01      0.76 o 
   5  10   5       92.31      103.06      3.80 o 
   6  10   5       46.72       48.17      2.78 o 
  -3  11   5       22.80       20.22      1.97 o 
  -2  11   5       37.49       41.26      4.91 o 
  -1  11   5        0.02        0.18      0.63 o 
   0  11   5       27.17       30.37      2.27 o 
   1  11   5       16.98       20.93      1.39 o 
   2  11   5       94.85       83.90      3.69 o 
   3  11   5       67.48       77.01      2.78 o 
   4  11   5        1.84        1.07      0.86 o 
   5  11   5        4.41        4.10      1.26 o 
  -2  12   5       13.02        8.63      1.66 o 
  -1  12   5       17.85       18.30      2.34 o 
   0  12   5       52.56       56.80      2.52 o 
   1  12   5        9.29       10.08      1.09 o 
   2  12   5       17.27       21.54      1.38 o 
   3  12   5        1.80        0.72      1.04 o 
   4  12   5       15.44       17.67      1.66 o 
   1  13   5        3.11        2.99      0.94 o 
  -2 -11   6       10.22       11.92      2.39 o 
  -1 -11   6        5.88        4.51      1.03 o 
   0 -11   6       11.36       15.46      1.58 o 
   1 -11   6       11.47        9.46      1.58 o 
   2 -11   6        0.01        0.12      0.94 o 
   3 -11   6       42.44       46.11      4.19 o 
  -4 -10   6        2.44        3.86      1.33 o 
  -3 -10   6       26.25       31.54      2.03 o 
  -2 -10   6       96.33       97.74      5.42 o 
  -1 -10   6        6.27        8.53      1.16 o 
   0 -10   6       35.12       43.57      2.88 o 
   1 -10   6       12.80       10.07      1.48 o 
   2 -10   6       32.86       36.65      3.25 o 
   3 -10   6        0.08        0.14      1.73 o 
   4 -10   6       26.70       23.17      2.25 o 
  -5  -9   6       16.00       10.30      2.10 o 
  -4  -9   6        3.19        1.14      1.07 o 
  -3  -9   6       41.44       45.16      2.67 o 
  -2  -9   6       19.52       19.51      1.50 o 
  -1  -9   6       58.24       61.35      2.40 o 
   0  -9   6       84.44       73.70      2.79 o 
   1  -9   6        9.31       11.92      1.27 o 
   2  -9   6        0.29        1.00      0.87 o 
   3  -9   6        1.10        3.67      1.37 o 
   4  -9   6       32.02       45.85      2.72 o 
   5  -9   6        1.30        0.90      1.27 o 
  -5  -8   6       42.31       48.33      3.30 o 
  -4  -8   6        0.00       -0.70      0.87 o 
  -3  -8   6       13.34       11.06      1.45 o 
  -2  -8   6       13.59       12.67      1.24 o 
  -1  -8   6       80.79       77.12      2.05 o 
   0  -8   6       22.43       26.39      1.60 o 
   1  -8   6       54.69       58.60      2.37 o 
   2  -8   6      106.35       92.66      2.88 o 
   3  -8   6       26.12       31.12      2.60 o 
   4  -8   6        2.10        1.66      1.23 o 
   5  -8   6        1.93        4.00      1.47 o 
   6  -8   6       46.29       56.04      5.93 o 
  -6  -7   6       72.65       66.27      4.63 o 
  -5  -7   6       11.72       11.00      1.77 o 
  -4  -7   6       48.95       48.63      2.95 o 
  -3  -7   6        0.47        0.65      0.71 o 
  -2  -7   6       59.22       57.74      2.22 o 
  -1  -7   6       62.72       54.01      1.55 o 
   0  -7   6       32.13       34.63      1.24 o 
   1  -7   6       35.14       30.72      1.37 o 
   2  -7   6       63.10       60.05      1.99 o 
   3  -7   6        4.89        5.35      0.58 o 
   4  -7   6       93.38      105.25      4.13 o 
   5  -7   6       10.58       12.70      3.54 o 
   6  -7   6        1.13        0.09      0.96 o 
   7  -7   6        0.07        0.29      1.18 o 
  -6  -6   6       34.78       38.34      7.52 o 
  -5  -6   6       33.88       39.89      3.19 o 
  -4  -6   6      206.15      191.05      6.74 o 
  -3  -6   6        2.58        1.85      1.07 o 
  -2  -6   6       41.91       41.96      1.70 o 
  -1  -6   6      128.75      123.81      2.48 o 
   0  -6   6        5.14        4.16      0.61 o 
   1  -6   6       12.27       15.70      0.96 o 
   2  -6   6       52.45       48.17      1.51 o 
   3  -6   6       91.78       95.01      2.04 o 
   4  -6   6       68.25       56.77      2.81 o 
   5  -6   6       18.68       19.31      4.91 o 
   6  -6   6        7.75        5.43      1.51 o 
   7  -6   6        5.17        5.21      1.54 o 
  -7  -5   6        1.60       -0.83      1.21 o 
  -6  -5   6        0.11        0.26      1.07 o 
  -5  -5   6      169.81      172.92      6.34 o 
  -4  -5   6       88.06       89.76      4.84 o 
  -3  -5   6      133.34      124.90      4.11 o 
  -2  -5   6      691.92      670.06     10.54 o 
  -1  -5   6        3.39        4.48      0.56 o 
   0  -5   6      119.32      143.01      2.37 o 
   1  -5   6       50.86       52.47      1.29 o 
   2  -5   6       55.68       62.86      1.81 o 
   3  -5   6      160.52      137.50      3.26 o 
   4  -5   6      120.90      115.39      7.47 o 
   5  -5   6       18.37       21.51      2.10 o 
   6  -5   6       69.51       63.10      3.68 o 
   7  -5   6       17.82       13.22      2.02 o 
   8  -5   6        3.57        2.92      2.31 o 
  -7  -4   6        0.05       -0.57      0.77 o 
  -6  -4   6        2.90        2.93      1.04 o 
  -5  -4   6       23.35       20.28      1.80 o 
  -4  -4   6        8.53        8.14      1.08 o 
  -3  -4   6      436.07      417.14      7.99 o 
  -2  -4   6      761.89      769.49     10.29 o 
  -1  -4   6       72.70       83.26      1.77 o 
   0  -4   6     1129.85     1109.05     11.47 o 
   1  -4   6      150.83      142.99      2.34 o 
   2  -4   6       29.45       36.10      0.98 o 
   3  -4   6        3.93        5.10      1.26 o 
   4  -4   6      117.44      108.81      6.87 o 
   5  -4   6      106.58      104.70      4.44 o 
   6  -4   6      107.39      101.24      7.37 o 
   7  -4   6       34.82       38.88      2.80 o 
   8  -4   6        0.73        0.86      1.02 o 
  -7  -3   6        1.36        3.99      0.98 o 
  -6  -3   6       16.22       21.20      1.55 o 
  -5  -3   6       11.14       10.57      1.16 o 
  -4  -3   6        2.74        1.86      0.74 o 
  -3  -3   6        3.43        4.13      0.79 o 
  -2  -3   6       20.83       29.40      1.17 o 
  -1  -3   6     2739.31     2579.89     25.03 o 
   0  -3   6     1254.57     1325.41     13.44 o 
   1  -3   6      223.65      235.07      2.96 o 
   2  -3   6      474.72      477.15      5.07 o 
   3  -3   6       24.84       24.62      0.93 o 
   4  -3   6        4.97        8.00      1.33 o 
   5  -3   6       24.49       23.15      2.89 o 
   6  -3   6       66.52       56.96      3.24 o 
   7  -3   6       69.97       74.97      8.09 o 
   8  -3   6        0.38        0.82      0.80 o 
  -7  -2   6        0.00        0.19      0.59 o 
  -6  -2   6       51.75       54.12      4.03 o 
  -5  -2   6        4.79        7.09      0.86 o 
  -4  -2   6      250.27      257.45      5.17 o 
  -3  -2   6       43.34       44.48      1.77 o 
  -2  -2   6      229.55      245.14      3.93 o 
  -1  -2   6     1687.59     1730.34     18.51 o 
   0  -2   6       34.74       24.99      0.80 o 
   1  -2   6     1585.26     1532.19     13.74 o 
   2  -2   6       17.76       15.68      0.63 o 
   3  -2   6      250.52      238.63      3.80 o 
   4  -2   6      230.05      240.35      5.14 o 
   5  -2   6        0.01       -0.62      0.87 o 
   6  -2   6        0.04        0.16      0.74 o 
   7  -2   6       19.25       19.71      1.93 o 
   8  -2   6        0.74        1.63      0.93 o 
   9  -2   6        0.47        0.43      1.01 o 
  -7  -1   6        0.16        0.33      0.69 o 
  -6  -1   6       78.67       66.13      2.65 o 
  -5  -1   6       37.14       25.10      1.78 o 
  -4  -1   6      543.97      524.45      7.62 o 
  -3  -1   6       10.74        7.54      0.71 o 
  -2  -1   6       16.56       19.06      0.83 o 
  -1  -1   6       20.61       24.11      0.64 o 
   0  -1   6     1745.69     1792.20     14.98 o 
   1  -1   6     1651.77     1713.18     14.38 o 
   2  -1   6        9.14        5.52      0.38 o 
   3  -1   6      890.02      921.96     12.74 o 
   4  -1   6      276.97      253.78      8.71 o 
   5  -1   6      273.56      257.49      7.17 o 
   6  -1   6      254.97      268.46      7.67 o 
   7  -1   6        0.94        0.14      0.87 o 
   8  -1   6        1.76        0.43      1.01 o 
   9  -1   6        2.35        0.58      1.16 o 
  -8   0   6        0.89        0.35      1.46 o 
  -7   0   6        1.97        3.97      0.92 o 
  -6   0   6       63.45       70.13      2.44 o 
  -5   0   6        9.91        8.17      0.97 o 
  -4   0   6       96.98       83.75      2.16 o 
  -3   0   6      113.08      116.80      2.29 o 
  -2   0   6       12.36       14.47      0.68 o 
  -1   0   6       44.85       52.90      1.01 o 
   0   0   6      117.89      114.17      1.64 o 
   1   0   6      478.62      576.47      5.30 o 
   2   0   6     1720.00     1886.70     17.51 o 
   3   0   6      903.61      908.88     13.38 o 
   4   0   6       35.75       28.37      1.48 o 
   5   0   6      737.26      728.55     17.49 o 
   6   0   6      146.29      138.37      4.38 o 
   7   0   6       36.62       31.08      2.60 o 
   8   0   6       31.03       28.19      2.60 o 
   9   0   6       24.28       25.01      2.46 o 
  -7   1   6        4.94        2.17      0.81 o 
  -6   1   6       15.51       18.24      1.33 o 
  -5   1   6       91.70       90.30      2.68 o 
  -4   1   6        0.62        0.42      0.47 o 
  -3   1   6      192.91      166.95      2.84 o 
  -2   1   6       71.39       64.72      1.31 o 
  -1   1   6      220.94      257.36      2.98 o 
   0   1   6       70.61       72.08      1.17 o 
   1   1   6     1685.07     1933.47     17.78 o 
   2   1   6     2968.08     3269.90     33.99 o 
   3   1   6      918.44      917.70     12.20 o 
   4   1   6      688.23      666.53     10.88 o 
   5   1   6      533.22      558.61     11.97 o 
   6   1   6      202.05      208.82      5.86 o 
   7   1   6      112.99      112.52      4.03 o 
   8   1   6       10.73       17.06      2.17 o 
   9   1   6        7.21        4.91      1.45 o 
  -7   2   6       11.35       11.77      1.24 o 
  -6   2   6        5.14        5.44      0.92 o 
  -5   2   6        1.05        0.89      0.56 o 
  -4   2   6       58.83       57.56      2.28 o 
  -3   2   6      106.73      102.42      2.18 o 
  -2   2   6       17.71       31.69      0.92 o 
  -1   2   6      332.62      351.41      3.86 o 
   0   2   6      838.07      877.95      8.08 o 
   1   2   6      820.77      862.87      8.37 o 
   2   2   6       70.08       67.56      1.25 o 
   3   2   6       54.97       63.62      2.40 o 
   4   2   6      825.89      876.03     15.86 o 
   5   2   6      115.28      120.50      4.38 o 
   6   2   6      699.94      697.72     14.94 o 
   7   2   6       66.04       69.44      3.26 o 
   8   2   6      134.04      130.55      4.78 o 
   9   2   6       34.89       39.32      3.18 o 
  -7   3   6       13.88       23.09      1.61 o 
  -6   3   6       58.62       52.61      2.52 o 
  -5   3   6       22.32       24.08      1.69 o 
  -4   3   6        4.35        5.63      0.99 o 
  -3   3   6      132.29      130.69      3.53 o 
  -2   3   6       56.93       51.69      1.18 o 
  -1   3   6      974.63     1011.56     12.29 o 
   0   3   6       72.57       75.17      1.38 o 
   1   3   6      228.37      255.36      3.05 o 
   2   3   6      299.88      263.33      3.57 o 
   3   3   6      286.81      264.44      6.05 o 
   4   3   6      191.63      169.88      4.04 o 
   5   3   6        3.11        2.85      0.84 o 
   6   3   6      156.39      153.17      5.35 o 
   7   3   6       28.20       25.24      2.03 o 
   8   3   6      329.63      345.14     10.77 o 
   9   3   6       97.02       78.49      4.77 o 
  -7   4   6        0.01        0.72      1.11 o 
  -6   4   6       37.77       34.76      3.59 o 
  -5   4   6        3.48        2.11      0.74 o 
  -4   4   6      350.49      338.41      7.05 o 
  -3   4   6       83.96       95.02      2.94 o 
  -2   4   6        7.30        2.49      0.54 o 
  -1   4   6       22.99       29.43      0.84 o 
   0   4   6       55.63       64.33      1.93 o 
   1   4   6     1597.34     1619.85     17.13 o 
   2   4   6      141.66      131.09      2.03 o 
   3   4   6      181.72      203.29      3.81 o 
   4   4   6      208.84      197.57      4.74 o 
   5   4   6       37.65       42.13      2.10 o 
   6   4   6        2.62        2.19      0.83 o 
   7   4   6      143.88      159.79      5.66 o 
   8   4   6      151.07      145.17      5.55 o 
   9   4   6        5.22        4.03      2.17 o 
  -7   5   6        7.67        6.06      1.60 o 
  -6   5   6       33.26       39.49      2.33 o 
  -5   5   6       52.31       49.23      2.44 o 
  -4   5   6      361.44      356.40      7.89 o 
  -3   5   6        2.62        2.54      0.76 o 
  -2   5   6      224.54      195.48      3.82 o 
  -1   5   6       18.64       23.36      1.08 o 
   0   5   6      719.85      739.15      7.98 o 
   1   5   6      453.04      464.61      6.25 o 
   2   5   6        5.14        7.50      0.56 o 
   3   5   6      197.64      176.49      3.63 o 
   4   5   6        1.92        2.93      0.78 o 
   5   5   6        1.74        2.22      0.83 o 
   6   5   6       58.47       52.31      2.56 o 
   7   5   6        9.61        9.32      1.67 o 
   8   5   6        8.69       11.33      2.67 o 
   9   5   6       26.44       28.56      3.32 o 
  -6   6   6       34.43       36.89      2.88 o 
  -5   6   6       56.64       60.67      2.68 o 
  -4   6   6       21.62       27.10      2.98 o 
  -3   6   6      188.92      169.81      4.43 o 
  -2   6   6      379.15      390.83      6.51 o 
  -1   6   6        0.48        2.11      0.54 o 
   0   6   6        0.39        1.01      0.39 o 
   1   6   6       25.07       19.66      0.87 o 
   2   6   6      102.31      104.50      2.22 o 
   3   6   6        0.51        1.86      0.55 o 
   4   6   6        2.23        2.84      0.84 o 
   5   6   6      106.28       97.38      2.97 o 
   6   6   6       10.75       14.80      1.34 o 
   7   6   6        0.63        0.87      0.97 o 
   8   6   6        4.35        5.29      1.63 o 
  -6   7   6        0.21       -0.22      1.12 o 
  -5   7   6       21.22       21.26      3.18 o 
  -4   7   6        8.46       11.35      1.37 o 
  -3   7   6      166.48      175.56      4.73 o 
  -2   7   6       40.62       30.58      1.50 o 
  -1   7   6      201.04      169.71      4.47 o 
   0   7   6       97.33       77.76      1.77 o 
   1   7   6        0.08        0.51      0.34 o 
   2   7   6        3.45        3.13      0.56 o 
   3   7   6       47.02       44.57      1.83 o 
   4   7   6       54.93       49.53      2.78 o 
   5   7   6        0.30        0.99      0.69 o 
   6   7   6       61.95       58.75      2.57 o 
   7   7   6        6.37        7.36      1.24 o 
   8   7   6        7.45        6.29      2.60 o 
  -5   8   6       16.69       17.94      4.55 o 
  -4   8   6        5.75        3.04      1.33 o 
  -3   8   6       28.79       34.59      2.55 o 
  -2   8   6       76.12       66.58      2.92 o 
  -1   8   6      660.49      650.45     10.48 o 
   0   8   6        0.55        0.19      0.46 o 
   1   8   6      473.38      462.38      6.20 o 
   2   8   6      351.37      319.51      4.74 o 
   3   8   6       17.54       18.74      0.98 o 
   4   8   6      125.78      123.22      3.34 o 
   5   8   6        0.69        0.72      0.77 o 
   6   8   6      124.14      123.64      3.91 o 
   7   8   6        1.29        1.80      0.90 o 
  -5   9   6        2.52        1.85      2.67 o 
  -4   9   6        2.92        2.87      1.42 o 
  -3   9   6       21.78       25.84      2.60 o 
  -2   9   6        0.01       -0.03      0.75 o 
  -1   9   6       57.67       70.43      1.98 o 
   0   9   6       15.08       11.73      1.04 o 
   1   9   6      694.88      636.59      9.75 o 
   2   9   6       52.64       58.25      1.71 o 
   3   9   6       97.22      106.12      2.77 o 
   4   9   6        0.03       -0.50      0.63 o 
   5   9   6       23.26       27.23      2.40 o 
   6   9   6        5.79        9.05      1.42 o 
   7   9   6       37.83       47.55      2.74 o 
  -4  10   6        1.56        0.96      1.32 o 
  -3  10   6        0.13        0.32      0.91 o 
  -2  10   6        2.61        2.85      0.97 o 
  -1  10   6        2.41        1.32      0.60 o 
   0  10   6       12.09       12.02      1.10 o 
   1  10   6      102.91      108.37      2.91 o 
   2  10   6        9.23       10.17      1.01 o 
   3  10   6      138.54      133.18      4.07 o 
   4  10   6        0.67        0.94      1.15 o 
   5  10   6       27.93       37.32      2.74 o 
   6  10   6       16.28       17.29      1.95 o 
  -3  11   6        2.58        1.26      1.05 o 
  -2  11   6        8.89        9.35      1.66 o 
  -1  11   6        9.39       10.91      1.20 o 
   0  11   6        2.56        3.50      0.84 o 
   1  11   6        3.82        3.87      0.82 o 
   2  11   6       45.09       46.16      1.92 o 
   3  11   6        0.46        1.67      1.06 o 
   4  11   6       99.57      103.97      3.90 o 
   5  11   6       60.75       63.78      3.22 o 
  -2  12   6       27.84       32.52      4.91 o 
  -1  12   6        4.56        3.44      1.02 o 
   0  12   6        0.25       -0.10      0.79 o 
   1  12   6        0.15        0.52      0.65 o 
   2  12   6       15.22       13.48      1.24 o 
   3  12   6       18.57       16.16      2.56 o 
   4  12   6       44.72       37.42      2.78 o 
  -1 -11   7        1.18        0.03      0.80 o 
   0 -11   7       13.22       14.58      1.77 o 
   1 -11   7        6.61        5.31      2.89 o 
   2 -11   7        1.21        1.36      1.07 o 
  -3 -10   7        0.71        1.07      1.21 o 
  -2 -10   7       17.88       14.29      4.34 o 
  -1 -10   7       91.88       99.83      3.26 o 
   0 -10   7       33.55       32.05      2.28 o 
   1 -10   7        0.12        0.78      0.97 o 
   2 -10   7       47.24       50.09      3.83 o 
   3 -10   7       23.29       20.91      4.26 o 
   4 -10   7        6.57        8.74      5.49 o 
  -4  -9   7        2.48        4.01      1.47 o 
  -3  -9   7       15.83       12.48      1.70 o 
  -2  -9   7       59.81       65.57      2.91 o 
  -1  -9   7       17.29       24.79      1.63 o 
   0  -9   7        0.57       -0.63      0.74 o 
   1  -9   7        8.61       10.09      1.81 o 
   2  -9   7        0.30        0.95      0.90 o 
   3  -9   7        3.90        2.25      1.28 o 
   4  -9   7       49.96       59.73      3.11 o 
   5  -9   7        2.13        0.06      1.45 o 
  -5  -8   7       30.38       29.04      3.68 o 
  -4  -8   7       16.91       24.24      2.75 o 
  -3  -8   7       54.30       49.70      3.08 o 
  -2  -8   7       37.41       29.68      1.72 o 
  -1  -8   7       10.91       11.38      1.05 o 
   0  -8   7       72.51       78.61      2.75 o 
   1  -8   7       19.66       15.58      1.64 o 
   2  -8   7       22.68       16.90      2.39 o 
   3  -8   7      192.28      209.14     10.57 o 
   4  -8   7       23.31       25.84      2.09 o 
   5  -8   7        0.04        0.38      1.25 o 
   6  -8   7        0.35        1.42      1.42 o 
  -5  -7   7        9.87        7.30      4.77 o 
  -4  -7   7      168.59      158.41      6.43 o 
  -3  -7   7      183.48      188.37     11.78 o 
  -2  -7   7       10.03       11.22      1.33 o 
  -1  -7   7        5.80        7.34      0.83 o 
   0  -7   7       41.79       43.76      5.37 o 
   1  -7   7       20.99       15.91      1.67 o 
   2  -7   7       60.38       65.31      2.32 o 
   3  -7   7      156.74      148.11      4.05 o 
   4  -7   7       24.70       21.24      2.41 o 
   5  -7   7      309.97      324.81     10.15 o 
   6  -7   7       22.12       21.10      3.04 o 
   7  -7   7        0.64        2.94      1.52 o 
  -6  -6   7       52.22       68.08      4.99 o 
  -5  -6   7       13.86        7.42      3.76 o 
  -4  -6   7      129.50      122.36      5.45 o 
  -3  -6   7       43.28       43.05      3.16 o 
  -2  -6   7      258.31      252.69      7.63 o 
  -1  -6   7      138.78      134.59      2.68 o 
   0  -6   7      387.67      374.67      5.38 o 
   1  -6   7      220.81      244.19      4.76 o 
   2  -6   7       32.82       25.20      1.38 o 
   3  -6   7       72.33       76.72      1.93 o 
   4  -6   7       10.23        8.47      1.59 o 
   5  -6   7      126.47      116.44      5.93 o 
   6  -6   7       13.23       18.81      2.47 o 
   7  -6   7       18.49       14.17      2.25 o 
  -6  -5   7       13.71       14.59      2.28 o 
  -5  -5   7       78.44       73.47      4.22 o 
  -4  -5   7       33.36       30.35      2.70 o 
  -3  -5   7        8.40        9.05      1.58 o 
  -2  -5   7      258.61      268.12      5.23 o 
  -1  -5   7        7.86       13.82      1.08 o 
   0  -5   7      302.00      298.77      6.13 o 
   1  -5   7       52.36       53.64      1.39 o 
   2  -5   7       47.26       44.91      1.59 o 
   3  -5   7       92.30       92.39      1.98 o 
   4  -5   7        0.17       -0.19      0.61 o 
   5  -5   7       17.03       15.79      3.40 o 
   6  -5   7       20.62       14.87      3.25 o 
   7  -5   7       16.71       15.89      6.65 o 
   8  -5   7        1.60        1.28      1.25 o 
  -7  -4   7       54.89       73.07      3.49 o 
  -6  -4   7       29.63       33.67      2.46 o 
  -5  -4   7      208.93      198.97      5.71 o 
  -4  -4   7        9.78        9.70      1.31 o 
  -3  -4   7       10.30        8.75      1.10 o 
  -2  -4   7        0.07        0.54      0.47 o 
  -1  -4   7      224.30      212.95      3.38 o 
   0  -4   7       90.46       85.52      1.77 o 
   1  -4   7       67.50       58.86      1.41 o 
   2  -4   7      327.66      300.75      3.87 o 
   3  -4   7      132.26      132.42      2.49 o 
   4  -4   7        0.09        1.26      0.77 o 
   5  -4   7       67.31       62.46      3.48 o 
   6  -4   7        3.50        1.13      0.96 o 
   7  -4   7        6.43        3.80      1.33 o 
   8  -4   7       37.40       34.56      2.95 o 
  -7  -3   7       13.26       13.51      2.19 o 
  -6  -3   7       87.28       74.12      2.83 o 
  -5  -3   7       56.52       54.43      3.25 o 
  -4  -3   7      251.52      256.41      5.50 o 
  -3  -3   7      208.09      194.83      4.49 o 
  -2  -3   7       36.04       32.60      1.52 o 
  -1  -3   7        0.22        0.52      0.34 o 
   0  -3   7       74.63       81.89      1.65 o 
   1  -3   7      567.74      538.99      5.46 o 
   2  -3   7       55.55       56.14      1.37 o 
   3  -3   7       62.92       71.15      1.75 o 
   4  -3   7      946.67      890.39     19.62 o 
   5  -3   7      104.12      108.87      9.47 o 
   6  -3   7        3.96        3.34      1.13 o 
   7  -3   7       49.17       49.41      3.33 o 
   8  -3   7       35.81       35.74      3.25 o 
  -7  -2   7        0.01        0.79      0.83 o 
  -6  -2   7       94.62      118.42      3.47 o 
  -5  -2   7        0.10        0.12      0.54 o 
  -4  -2   7      311.96      276.74      4.97 o 
  -3  -2   7       44.44       44.62      2.11 o 
  -2  -2   7       80.29       72.83      1.88 o 
  -1  -2   7      120.97      133.99      2.12 o 
   0  -2   7      343.28      340.68      3.69 o 
   1  -2   7       31.37       47.24      1.09 o 
   2  -2   7        6.28        5.89      0.48 o 
   3  -2   7      990.53      942.78     12.17 o 
   4  -2   7      486.67      462.27     11.39 o 
   5  -2   7       26.37       19.83      1.95 o 
   6  -2   7       73.95       68.92      3.55 o 
   7  -2   7        2.77        1.04      0.96 o 
   8  -2   7       14.28       13.90      1.91 o 
   9  -2   7        7.73        6.36      1.88 o 
  -7  -1   7        8.15       14.42      1.45 o 
  -6  -1   7       19.49       15.22      1.39 o 
  -5  -1   7       69.41       73.40      2.57 o 
  -4  -1   7      293.93      294.40      5.12 o 
  -3  -1   7        5.70        5.18      0.68 o 
  -2  -1   7      458.76      439.46      5.72 o 
  -1  -1   7       12.30        6.92      0.42 o 
   0  -1   7      332.07      315.85      3.43 o 
   1  -1   7        3.06        3.29      0.33 o 
   2  -1   7        0.01       -0.18      0.18 o 
   3  -1   7      164.97      153.24      3.10 o 
   4  -1   7       53.61       51.19      2.25 o 
   5  -1   7     1338.22     1334.99     27.75 o 
   6  -1   7       99.10       90.85      4.09 o 
   7  -1   7       21.06       15.32      1.90 o 
   8  -1   7        1.46        0.58      1.01 o 
   9  -1   7        0.55       -1.01      1.01 o 
  -7   0   7       50.57       58.60      2.80 o 
  -6   0   7        9.69       15.76      2.09 o 
  -5   0   7        1.95        0.92      0.64 o 
  -4   0   7      255.29      250.69      6.05 o 
  -3   0   7        1.32        1.29      0.46 o 
  -2   0   7      371.59      348.05      4.41 o 
  -1   0   7       12.70       12.88      0.59 o 
   0   0   7     1824.72     1904.97     16.69 o 
   1   0   7      408.39      476.88      4.61 o 
   2   0   7     2222.74     2317.54     20.14 o 
   3   0   7       19.03       21.44      1.06 o 
   4   0   7      310.34      329.20      6.81 o 
   5   0   7      671.67      638.79     11.76 o 
   6   0   7        0.05        0.72      1.01 o 
   7   0   7      149.26      138.91      6.36 o 
   8   0   7        0.00       -0.29      1.01 o 
   9   0   7        1.91        1.45      1.30 o 
  -7   1   7       50.26       65.70      4.63 o 
  -6   1   7        5.74        6.57      1.04 o 
  -5   1   7      150.82      142.77      3.99 o 
  -4   1   7       72.21       76.13      2.45 o 
  -3   1   7        2.89        2.41      0.48 o 
  -2   1   7      483.52      483.29      5.70 o 
  -1   1   7       92.62       90.60      1.49 o 
   0   1   7      675.94      670.64      6.45 o 
   1   1   7      344.48      376.10      4.79 o 
   2   1   7     3215.01     3215.66     30.45 o 
   3   1   7       99.05      108.74      2.23 o 
   4   1   7       20.56       22.12      1.68 o 
   5   1   7       39.77       42.61      2.28 o 
   6   1   7      260.47      267.18      7.08 o 
   7   1   7      245.07      234.74      8.96 o 
   8   1   7       26.42       19.08      2.46 o 
   9   1   7       24.71       31.08      3.04 o 
  -7   2   7        0.03        0.84      0.79 o 
  -6   2   7       59.45       49.59      2.20 o 
  -5   2   7      185.69      187.42      4.30 o 
  -4   2   7        8.56        7.29      0.89 o 
  -3   2   7        0.97        0.38      0.37 o 
  -2   2   7        1.81        3.66      0.42 o 
  -1   2   7       55.31       59.48      1.17 o 
   0   2   7      172.07      176.60      2.24 o 
   1   2   7      908.23      945.53      9.22 o 
   2   2   7      140.28      141.37      2.14 o 
   3   2   7        0.06        0.29      0.29 o 
   4   2   7      231.14      206.17      4.47 o 
   5   2   7       79.17       80.22      3.31 o 
   6   2   7        2.56        6.24      2.46 o 
   7   2   7        2.72        2.35      1.04 o 
   8   2   7       37.09       35.99      3.18 o 
   9   2   7       62.31       59.12      4.19 o 
  -7   3   7        4.08        2.31      0.92 o 
  -6   3   7       49.89       54.73      2.35 o 
  -5   3   7        5.68        6.35      1.19 o 
  -4   3   7      211.88      196.99      4.95 o 
  -3   3   7       12.89       12.31      1.19 o 
  -2   3   7        0.76        3.47      0.44 o 
  -1   3   7      411.52      405.82      5.05 o 
   0   3   7       11.26       11.25      0.57 o 
   1   3   7      495.80      483.09      5.19 o 
   2   3   7       62.85       80.68      1.46 o 
   3   3   7      112.72      106.71      2.42 o 
   4   3   7        6.77        3.03      0.71 o 
   5   3   7       47.96       46.63      3.40 o 
   6   3   7      198.85      190.45      6.09 o 
   7   3   7       30.27       33.19      2.50 o 
   8   3   7       84.86      101.71      8.02 o 
   9   3   7       33.69       34.55      3.47 o 
  -7   4   7        9.92       14.02      1.50 o 
  -6   4   7       24.93       18.72      1.77 o 
  -5   4   7       16.95       18.10      2.94 o 
  -4   4   7       26.95       25.88      1.88 o 
  -3   4   7      141.19      117.00      3.52 o 
  -2   4   7      633.24      615.12      9.15 o 
  -1   4   7       18.74       26.75      0.91 o 
   0   4   7        0.05        0.34      0.31 o 
   1   4   7        2.00        3.24      0.38 o 
   2   4   7       39.13       52.62      1.48 o 
   3   4   7      155.52      139.96      3.03 o 
   4   4   7        0.01        0.39      0.52 o 
   5   4   7      368.13      364.42      7.54 o 
   6   4   7       63.29       65.89      3.37 o 
   7   4   7       26.45       31.06      4.41 o 
   8   4   7        1.31        3.31      1.25 o 
   9   4   7        0.61        1.84      1.33 o 
  -6   5   7        3.69        5.39      1.26 o 
  -5   5   7        9.52        9.72      1.36 o 
  -4   5   7        0.13        0.25      0.69 o 
  -3   5   7      760.77      703.73     13.34 o 
  -2   5   7      300.89      291.53      7.89 o 
  -1   5   7        1.07        0.79      0.42 o 
   0   5   7      414.78      381.46      4.68 o 
   1   5   7        4.18        6.61      1.19 o 
   2   5   7       67.40       70.03      1.70 o 
   3   5   7       51.62       55.95      1.81 o 
   4   5   7       36.11       37.50      1.97 o 
   5   5   7      364.79      380.46      8.04 o 
   6   5   7       13.21       12.41      2.02 o 
   7   5   7      113.52      106.12      4.79 o 
   8   5   7        0.11        0.08      0.98 o 
  -6   6   7       20.57       23.36      2.57 o 
  -5   6   7       10.83        8.75      1.82 o 
  -4   6   7        6.55        7.19      1.25 o 
  -3   6   7       16.98       20.97      1.98 o 
  -2   6   7       67.29       75.18      3.68 o 
  -1   6   7      710.28      683.27      8.90 o 
   0   6   7      462.12      463.01      6.48 o 
   1   6   7       33.29       35.36      1.20 o 
   2   6   7      612.47      578.37      8.47 o 
   3   6   7       19.09       13.20      0.99 o 
   4   6   7      179.85      178.80      4.91 o 
   5   6   7      148.79      141.65      5.38 o 
   6   6   7       98.81       90.87      3.63 o 
   7   6   7      106.12      119.94      5.35 o 
   8   6   7       30.32       35.92      3.16 o 
  -6   7   7        2.14        0.98      1.73 o 
  -5   7   7       28.13       25.44      2.67 o 
  -4   7   7        7.93        6.02      1.19 o 
  -3   7   7       13.11        9.45      1.89 o 
  -2   7   7       11.65       11.98      1.08 o 
  -1   7   7        3.19        1.98      0.56 o 
   0   7   7      103.32      112.63      2.50 o 
   1   7   7      558.46      531.57      7.40 o 
   2   7   7      281.79      276.61      4.48 o 
   3   7   7       60.63       58.52      1.55 o 
   4   7   7      111.80      115.25      4.51 o 
   5   7   7        3.23        2.81      0.99 o 
   6   7   7      136.68      147.19      5.46 o 
   7   7   7       28.63       27.74      3.04 o 
   8   7   7        9.49       10.25      2.08 o 
  -5   8   7       11.19       12.97      2.46 o 
  -4   8   7        9.96        6.12      1.63 o 
  -3   8   7       20.40       17.50      1.70 o 
  -2   8   7       56.95       50.31      1.99 o 
  -1   8   7      214.89      195.27      3.61 o 
   0   8   7      180.71      174.04      4.42 o 
   1   8   7      110.09      106.06      2.69 o 
   2   8   7        4.64        3.33      0.53 o 
   3   8   7      512.14      504.70      7.18 o 
   4   8   7      152.65      153.65      5.38 o 
   5   8   7       43.67       43.39      2.78 o 
   6   8   7        4.01        1.08      1.13 o 
   7   8   7        1.29        0.95      1.59 o 
  -4   9   7       14.85       13.49      2.24 o 
  -3   9   7        0.23        0.79      1.17 o 
  -2   9   7       52.71       52.22      2.16 o 
  -1   9   7       11.03        8.53      0.84 o 
   0   9   7       15.36       15.06      1.12 o 
   1   9   7        9.90        7.23      0.87 o 
   2   9   7      302.15      301.52      5.54 o 
   3   9   7      120.65      118.04      2.41 o 
   4   9   7       28.01       27.27      2.33 o 
   5   9   7       83.43       90.38      4.06 o 
   6   9   7        8.18       14.59      2.66 o 
   7   9   7        1.51        1.62      1.27 o 
  -4  10   7       63.13       84.04      4.83 o 
  -3  10   7       26.65       31.87      3.17 o 
  -2  10   7       65.68       64.27      2.59 o 
  -1  10   7        0.00       -0.43      0.53 o 
   0  10   7       38.71       37.70      1.74 o 
   1  10   7       37.26       39.22      4.57 o 
   2  10   7      119.93      103.61      2.82 o 
   3  10   7        0.33        0.50      0.78 o 
   4  10   7      129.70      125.38      4.59 o 
   5  10   7       97.12      102.86      5.47 o 
   6  10   7        8.45       10.18      1.92 o 
  -2  11   7       14.41       17.04      2.06 o 
  -1  11   7       41.40       36.98      1.73 o 
   0  11   7       51.66       53.97      2.12 o 
   1  11   7        5.98        4.99      0.89 o 
   2  11   7        9.56       10.52      1.06 o 
   3  11   7       19.18       23.56      2.11 o 
   4  11   7       20.95       21.79      1.92 o 
   5  11   7        3.35        3.67      1.53 o 
  -1  12   7      101.95      104.89      6.33 o 
   0  12   7       54.85       63.20      2.40 o 
   1  12   7        6.98        7.04      1.05 o 
   2  12   7       43.10       44.60      1.96 o 
   3  12   7        6.18        4.95      1.38 o 
  -2 -10   8       36.54       32.72      3.07 o 
  -1 -10   8        0.72        0.59      0.86 o 
   0 -10   8       25.35       28.97      2.24 o 
   1 -10   8       21.72       18.38      5.35 o 
   2 -10   8       21.41       22.44      2.01 o 
   3 -10   8        8.38        9.72      2.16 o 
  -3  -9   8      168.51      187.00      6.41 o 
  -2  -9   8       13.63       15.03      4.12 o 
  -1  -9   8       47.83       54.41      3.56 o 
   0  -9   8        7.02        7.81      1.35 o 
   1  -9   8        1.84        1.23      1.07 o 
   2  -9   8        3.31        1.36      1.01 o 
   3  -9   8       19.65       19.12      2.45 o 
   4  -9   8       26.32       30.23      2.36 o 
  -4  -8   8       16.93       16.82      2.27 o 
  -3  -8   8       30.52       25.74      2.45 o 
  -2  -8   8       99.98      101.10      3.39 o 
  -1  -8   8      420.35      409.31     11.98 o 
   0  -8   8       40.29       40.92      4.81 o 
   1  -8   8        1.78        1.81      1.02 o 
   2  -8   8       14.07       12.87      1.46 o 
   3  -8   8       21.15       21.86      3.69 o 
   4  -8   8        8.47        6.35      1.37 o 
   5  -8   8       12.48       19.10      2.67 o 
  -5  -7   8        1.11        1.56      1.42 o 
  -4  -7   8        5.78        1.95      1.38 o 
  -3  -7   8       30.26       39.00      4.63 o 
  -2  -7   8      141.85      158.21      4.59 o 
  -1  -7   8       99.98       95.71      4.32 o 
   0  -7   8        8.63        7.77      1.11 o 
   1  -7   8       18.73       21.65      3.04 o 
   2  -7   8        6.52        8.09      1.77 o 
   3  -7   8       91.13       91.63      2.51 o 
   4  -7   8       36.74       40.76      2.62 o 
   5  -7   8        7.01        5.00      1.70 o 
   6  -7   8        4.98        4.06      1.66 o 
  -5  -6   8       26.59       35.84      3.33 o 
  -4  -6   8       41.43       42.34      4.91 o 
  -3  -6   8       23.13       24.83      2.60 o 
  -2  -6   8        5.33        7.28      1.41 o 
  -1  -6   8      414.18      408.60      6.77 o 
   0  -6   8      597.87      610.26      9.21 o 
   1  -6   8      140.98      132.49      4.14 o 
   2  -6   8       19.36       17.26      1.39 o 
   3  -6   8       43.81       48.24      1.72 o 
   4  -6   8        0.02        0.45      0.63 o 
   5  -6   8       28.48       26.97      2.78 o 
   6  -6   8       14.58       18.99      2.47 o 
   7  -6   8        4.74        5.58      1.86 o 
  -6  -5   8        3.61       -0.53      2.46 o 
  -5  -5   8       82.48       91.16      4.83 o 
  -4  -5   8        0.15        0.77      0.93 o 
  -3  -5   8        3.20        1.86      0.90 o 
  -2  -5   8       38.78       38.97      2.64 o 
  -1  -5   8      125.93      133.09      2.82 o 
   0  -5   8      176.94      173.09      3.35 o 
   1  -5   8      108.14      111.47      2.47 o 
   2  -5   8      556.18      562.44      8.14 o 
   3  -5   8      290.51      281.55      4.22 o 
   4  -5   8       38.16       43.33      3.40 o 
   5  -5   8        0.02        0.33      0.87 o 
   6  -5   8       38.00       34.18      5.28 o 
   7  -5   8        6.47        7.08      1.77 o 
  -6  -4   8        5.74       11.19      1.41 o 
  -5  -4   8       32.90       30.50      2.39 o 
  -4  -4   8        2.32        1.33      0.83 o 
  -3  -4   8       68.00       69.16      3.63 o 
  -2  -4   8        0.12        0.48      0.48 o 
  -1  -4   8       19.59       20.27      0.99 o 
   0  -4   8      211.58      196.75      3.16 o 
   1  -4   8      284.27      295.96      4.07 o 
   2  -4   8     1093.80     1064.01     12.29 o 
   3  -4   8       89.51       91.10      2.12 o 
   4  -4   8       34.53       32.55      2.23 o 
   5  -4   8        1.07        2.02      1.00 o 
   6  -4   8      132.00      134.06      5.72 o 
   7  -4   8       14.29       16.72      3.11 o 
   8  -4   8        0.89        0.99      1.25 o 
  -6  -3   8        4.28        4.58      1.08 o 
  -5  -3   8       16.94       15.75      1.50 o 
  -4  -3   8        2.92        1.23      0.75 o 
  -3  -3   8        1.39        0.09      0.64 o 
  -2  -3   8       67.54       66.06      1.95 o 
  -1  -3   8      198.46      187.14      2.88 o 
   0  -3   8       61.03       68.76      1.47 o 
   1  -3   8       75.53       93.24      1.63 o 
   2  -3   8       26.07       25.63      1.00 o 
   3  -3   8      296.07      279.12      4.44 o 
   4  -3   8      298.99      280.96      8.37 o 
   5  -3   8       86.24       86.43      4.17 o 
   6  -3   8       20.90       16.13      4.41 o 
   7  -3   8        1.14       -0.24      0.91 o 
   8  -3   8       14.54       11.92      2.02 o 
  -7  -2   8       32.92       33.61      2.17 o 
  -6  -2   8       72.51       83.60      3.34 o 
  -5  -2   8       41.75       40.99      2.10 o 
  -4  -2   8       72.49       66.84      2.24 o 
  -3  -2   8        0.01       -0.20      0.45 o 
  -2  -2   8      219.42      221.09      3.58 o 
  -1  -2   8      426.18      417.09      5.04 o 
   0  -2   8      335.76      336.93      3.55 o 
   1  -2   8      355.76      360.26      3.99 o 
   2  -2   8        1.69        0.75      0.32 o 
   3  -2   8      173.67      159.78      2.58 o 
   4  -2   8       24.35       24.08      2.19 o 
   5  -2   8      182.65      155.03      5.72 o 
   6  -2   8       24.63       24.47      2.89 o 
   7  -2   8       60.62       64.13      3.79 o 
   8  -2   8       25.06       25.13      2.60 o 
  -7  -1   8       64.22       62.52      2.77 o 
  -6  -1   8       44.91       36.91      2.10 o 
  -5  -1   8      141.90      134.82      5.55 o 
  -4  -1   8      310.46      319.73      5.62 o 
  -3  -1   8       11.07        9.28      0.93 o 
  -2  -1   8       75.31       70.91      1.71 o 
  -1  -1   8      145.89      165.27      2.51 o 
   0  -1   8       48.53       42.81      0.99 o 
   1  -1   8       35.38       28.97      0.81 o 
   2  -1   8      409.91      413.74      4.40 o 
   3  -1   8      157.50      159.95      2.67 o 
   4  -1   8      209.40      205.92      4.95 o 
   5  -1   8       52.86       53.81      3.18 o 
   6  -1   8        1.64        1.14      1.08 o 
   7  -1   8       63.72       62.82      5.85 o 
   8  -1   8       14.63       14.31      2.31 o 
  -7   0   8       23.04       16.41      1.61 o 
  -6   0   8       10.29        9.13      1.27 o 
  -5   0   8      232.93      216.52      4.97 o 
  -4   0   8       46.93       40.38      2.77 o 
  -3   0   8       31.47       34.78      1.50 o 
  -2   0   8        1.64        2.90      0.67 o 
  -1   0   8       19.24       18.46      0.74 o 
   0   0   8      137.79      119.38      1.86 o 
   1   0   8        1.20        0.63      0.32 o 
   2   0   8      205.71      227.29      3.05 o 
   3   0   8        8.34       12.78      0.86 o 
   4   0   8       62.51       65.54      4.58 o 
   5   0   8       17.79       17.01      1.78 o 
   6   0   8       52.22       54.64      3.90 o 
   7   0   8       32.77       30.07      3.04 o 
   8   0   8        3.37        8.24      1.88 o 
   9   0   8       72.24       75.74      4.91 o 
  -7   1   8        0.26       -0.13      0.77 o 
  -6   1   8      101.22       98.06      3.22 o 
  -5   1   8      153.47      149.23      3.91 o 
  -4   1   8      315.98      292.62      5.81 o 
  -3   1   8      391.66      375.73      6.02 o 
  -2   1   8       42.19       43.99      1.21 o 
  -1   1   8       65.47       73.52      1.33 o 
   0   1   8        1.64        0.77      0.28 o 
   1   1   8        0.79        2.32      0.40 o 
   2   1   8        2.17        3.20      0.39 o 
   3   1   8      354.52      374.69      5.59 o 
   4   1   8      186.92      169.09      7.73 o 
   5   1   8       88.42       92.01      3.68 o 
   6   1   8       10.96        8.96      3.11 o 
   7   1   8       84.21       84.56      5.06 o 
   8   1   8        0.02        0.72      1.16 o 
   9   1   8       26.89       26.02      3.04 o 
  -7   2   8        5.45        9.77      1.36 o 
  -6   2   8       43.30       39.44      2.71 o 
  -5   2   8        0.47        0.17      0.64 o 
  -4   2   8      517.15      479.41      8.30 o 
  -3   2   8      450.66      429.69      7.44 o 
  -2   2   8      588.92      594.32      6.93 o 
  -1   2   8      718.88      692.46      7.20 o 
   0   2   8       34.95       32.47      0.89 o 
   1   2   8       73.26       69.41      1.37 o 
   2   2   8      100.89       94.82      1.69 o 
   3   2   8       97.02      121.68      2.06 o 
   4   2   8       41.38       43.19      3.32 o 
   5   2   8      143.89      136.57      6.72 o 
   6   2   8       59.87       59.48      3.05 o 
   7   2   8       23.96       28.82      2.32 o 
   8   2   8       35.26       30.21      3.18 o 
   9   2   8        2.43        1.30      1.45 o 
  -6   3   8       23.10       21.70      1.70 o 
  -5   3   8       11.91       10.43      1.23 o 
  -4   3   8      426.19      405.05      7.37 o 
  -3   3   8        0.39       -0.51      0.51 o 
  -2   3   8      601.55      611.92      8.37 o 
  -1   3   8     1102.05     1103.62     11.50 o 
   0   3   8      390.17      364.74      4.25 o 
   1   3   8      716.99      714.71      7.39 o 
   2   3   8       14.16       13.06      0.64 o 
   3   3   8        0.73        0.01      0.23 o 
   4   3   8       39.84       32.57      1.70 o 
   5   3   8       47.36       43.86      4.26 o 
   6   3   8        1.48        1.33      0.90 o 
   7   3   8      109.24      102.04      4.40 o 
   8   3   8       10.30       14.87      1.94 o 
   9   3   8        7.44        9.25      2.17 o 
  -6   4   8        1.95        0.15      0.74 o 
  -5   4   8        0.45        0.27      0.68 o 
  -4   4   8        0.01        0.73      0.74 o 
  -3   4   8       13.36        9.10      1.22 o 
  -2   4   8      386.42      381.44      7.49 o 
  -1   4   8       38.51       33.26      1.14 o 
   0   4   8     1272.22     1277.55     12.40 o 
   1   4   8      882.38      839.77      9.65 o 
   2   4   8      509.68      496.69      6.69 o 
   3   4   8        1.59        0.67      0.32 o 
   4   4   8       26.86       24.51      1.57 o 
   5   4   8        3.04        1.69      0.86 o 
   6   4   8       88.29       85.17      3.97 o 
   7   4   8      138.65      141.85      6.58 o 
   8   4   8        4.98        5.33      1.55 o 
  -6   5   8        1.01       -0.57      0.86 o 
  -5   5   8       90.57       84.33      3.41 o 
  -4   5   8       20.99       14.87      1.55 o 
  -3   5   8       13.23       13.16      1.40 o 
  -2   5   8        9.07        7.13      0.85 o 
  -1   5   8       22.26       24.19      1.06 o 
   0   5   8     1052.15     1066.86     12.13 o 
   1   5   8       83.62       81.83      1.71 o 
   2   5   8     1336.52     1285.65     15.50 o 
   3   5   8      223.58      216.14      8.59 o 
   4   5   8       84.41       87.10      4.04 o 
   5   5   8        2.04        1.84      0.79 o 
   6   5   8       10.78       12.15      1.83 o 
   7   5   8       11.58       12.51      4.05 o 
   8   5   8        0.71        0.62      1.09 o 
  -6   6   8       11.20       12.74      2.15 o 
  -5   6   8       27.10       26.12      2.13 o 
  -4   6   8        6.64        8.75      1.38 o 
  -3   6   8      132.13      120.55      3.93 o 
  -2   6   8       49.57       50.12      3.76 o 
  -1   6   8       33.44       28.40      1.20 o 
   0   6   8        0.29        1.14      1.01 o 
   1   6   8      334.47      314.89      5.16 o 
   2   6   8      318.91      323.44      4.99 o 
   3   6   8      292.16      306.59      5.04 o 
   4   6   8      536.53      518.59     10.20 o 
   5   6   8       90.83       94.81      5.55 o 
   6   6   8       34.53       43.12      3.15 o 
   7   6   8       15.60       20.54      2.50 o 
   8   6   8        0.14        0.85      1.23 o 
  -5   7   8        0.01        0.11      1.28 o 
  -4   7   8       97.50       98.40      6.62 o 
  -3   7   8      137.24      122.74      4.14 o 
  -2   7   8        1.32       -0.11      0.53 o 
  -1   7   8       82.91       78.46      2.01 o 
   0   7   8       14.73       17.79      1.01 o 
   1   7   8       48.89       48.46      1.73 o 
   2   7   8      117.61      126.17      2.68 o 
   3   7   8     1033.42      986.34     12.50 o 
   4   7   8      451.52      444.52      9.42 o 
   5   7   8       21.88       23.70      2.69 o 
   6   7   8      239.06      237.21      8.15 o 
   7   7   8       20.03       17.87      2.53 o 
   8   7   8        7.51        7.55      2.01 o 
  -5   8   8        0.32       -0.53      2.10 o 
  -4   8   8      131.90      140.68      5.51 o 
  -3   8   8        7.49        7.50      1.53 o 
  -2   8   8       82.67       84.55      2.84 o 
  -1   8   8       14.68       12.20      0.95 o 
   0   8   8       77.37       82.66      2.37 o 
   1   8   8        5.74        8.68      0.98 o 
   2   8   8       90.81       82.18      2.49 o 
   3   8   8      149.55      148.49      3.20 o 
   4   8   8        0.00        0.25      0.64 o 
   5   8   8      585.37      593.43     14.73 o 
   6   8   8      419.03      415.21      9.78 o 
   7   8   8        1.07        2.61      1.67 o 
  -4   9   8        7.06        8.52      2.75 o 
  -3   9   8        0.13       -0.67      0.86 o 
  -2   9   8       96.90      101.55      3.11 o 
  -1   9   8       17.92       18.09      1.20 o 
   0   9   8        7.62        7.93      1.17 o 
   1   9   8       16.50       13.01      1.09 o 
   2   9   8       22.51       23.72      2.04 o 
   3   9   8        4.77        6.38      1.10 o 
   4   9   8       45.27       42.51      2.97 o 
   5   9   8      147.11      139.00      6.90 o 
   6   9   8       19.11       27.99      2.61 o 
  -3  10   8        3.26        1.65      1.52 o 
  -2  10   8        0.88        0.95      0.93 o 
  -1  10   8       22.34       20.20      1.63 o 
   0  10   8       95.81       96.80      3.36 o 
   1  10   8        5.37        4.43      0.84 o 
   2  10   8       18.73       19.04      1.29 o 
   3  10   8        0.69       -0.26      0.84 o 
   4  10   8        7.99        6.28      1.19 o 
   5  10   8        1.88        3.41      1.31 o 
   6  10   8      107.91      110.06      6.83 o 
  -2  11   8        6.15        7.26      2.46 o 
  -1  11   8        3.58        4.13      0.85 o 
   0  11   8       15.79       16.95      1.32 o 
   1  11   8       23.02       20.09      1.43 o 
   2  11   8       50.16       57.77      2.19 o 
   3  11   8       21.85       19.16      1.98 o 
   4  11   8       55.02       62.69      2.98 o 
   5  11   8       10.47       10.38      1.91 o 
   0  12   8       33.33       33.19      1.80 o 
   1  12   8       73.82       72.68      2.61 o 
   2  12   8       51.20       54.07      3.78 o 
   3  12   8       17.35       18.92      2.07 o 
   0 -10   9        0.49        1.33      2.10 o 
   1 -10   9       12.49       13.15      2.31 o 
   2 -10   9       36.27       34.17      2.26 o 
  -2  -9   9        8.65       12.43      2.60 o 
  -1  -9   9       20.46       22.36      1.68 o 
   0  -9   9        2.97        2.43      1.07 o 
   1  -9   9       35.53       41.43      2.65 o 
   2  -9   9       36.86       30.60      2.07 o 
   3  -9   9        6.97       13.65      2.27 o 
   4  -9   9       15.77       21.06      2.78 o 
  -3  -8   9        4.55        1.52      1.43 o 
  -2  -8   9       38.47       36.44      2.41 o 
  -1  -8   9       32.62       36.01      2.39 o 
   0  -8   9        0.23        0.58      0.92 o 
   1  -8   9        7.66        3.51      1.17 o 
   2  -8   9        0.01        0.36      0.83 o 
   3  -8   9       67.45       70.02      4.03 o 
   4  -8   9       15.71       15.60      2.72 o 
   5  -8   9        0.47        1.47      1.46 o 
  -4  -7   9        7.95       10.33      2.30 o 
  -3  -7   9        4.67        3.61      1.58 o 
  -2  -7   9        0.27        1.53      0.95 o 
  -1  -7   9       33.21       30.06      2.56 o 
   0  -7   9        0.03       -0.51      0.82 o 
   1  -7   9       80.51       87.07      3.16 o 
   2  -7   9        1.32        0.58      0.80 o 
   3  -7   9       53.02       51.56      1.93 o 
   4  -7   9        0.56        1.34      1.00 o 
   5  -7   9       34.23       32.47      3.23 o 
   6  -7   9        0.11        1.09      1.47 o 
  -5  -6   9        7.05        1.17      2.82 o 
  -4  -6   9        0.00        0.29      1.23 o 
  -3  -6   9       61.39       65.64      4.09 o 
  -2  -6   9       39.39       37.30      2.39 o 
  -1  -6   9       50.35       47.58      1.81 o 
   0  -6   9       61.60       69.28      4.47 o 
   1  -6   9       46.63       45.02      2.40 o 
   2  -6   9       15.37       18.15      1.29 o 
   3  -6   9        0.61        0.29      0.57 o 
   4  -6   9       55.47       59.83      2.36 o 
   5  -6   9      119.30      127.52      5.96 o 
   6  -6   9       20.87       24.82      2.91 o 
  -5  -5   9        3.20       -0.07      1.23 o 
  -4  -5   9        4.59        6.26      1.49 o 
  -3  -5   9       32.72       31.68      2.38 o 
  -2  -5   9        7.66        7.94      1.83 o 
  -1  -5   9      260.11      256.08      4.78 o 
   0  -5   9       71.78       64.66      1.94 o 
   1  -5   9       21.75       20.91      1.50 o 
   2  -5   9        2.37        2.07      0.66 o 
   3  -5   9        1.09        1.03      0.49 o 
   4  -5   9       15.88       16.32      1.58 o 
   5  -5   9        0.25       -0.13      1.23 o 
   6  -5   9        5.55        5.02      1.62 o 
   7  -5   9        2.73        1.41      1.25 o 
  -6  -4   9       41.66       49.49      2.69 o 
  -5  -4   9       36.70       33.59      2.12 o 
  -4  -4   9       13.95       16.11      1.86 o 
  -3  -4   9       18.85       19.06      1.85 o 
  -2  -4   9       32.04       33.25      1.68 o 
  -1  -4   9      448.34      408.83      6.63 o 
   0  -4   9       47.04       48.83      1.98 o 
   1  -4   9      164.23      180.15      3.16 o 
   2  -4   9        0.47        0.75      0.44 o 
   3  -4   9        1.47        3.10      0.73 o 
   4  -4   9       24.43       20.52      3.34 o 
   5  -4   9       26.77       28.91      2.73 o 
   6  -4   9       22.53       26.68      2.78 o 
   7  -4   9        2.46        1.38      1.88 o 
  -6  -3   9       49.70       34.82      2.26 o 
  -5  -3   9        3.72        4.16      1.03 o 
  -4  -3   9       38.18       42.91      2.15 o 
  -3  -3   9       43.01       45.39      1.92 o 
  -2  -3   9        0.12        0.31      0.45 o 
  -1  -3   9        3.60        4.09      0.58 o 
   0  -3   9      244.74      246.61      3.63 o 
   1  -3   9      545.85      508.09      5.09 o 
   2  -3   9       61.58       58.69      1.96 o 
   3  -3   9        7.11        9.29      0.76 o 
   4  -3   9       10.26        9.13      1.60 o 
   5  -3   9       87.63       81.61      5.13 o 
   6  -3   9        0.55        1.11      1.13 o 
   7  -3   9       13.07        9.64      1.97 o 
   8  -3   9       54.97       53.74      3.87 o 
  -6  -2   9        7.31        8.97      1.32 o 
  -5  -2   9      103.20      114.48      3.61 o 
  -4  -2   9       73.33       65.75      2.32 o 
  -3  -2   9       14.51       12.31      1.09 o 
  -2  -2   9       84.75       82.95      2.05 o 
  -1  -2   9       31.00       37.57      1.13 o 
   0  -2   9      376.36      356.34      4.29 o 
   1  -2   9        4.26        4.39      0.43 o 
   2  -2   9       19.03       18.33      0.89 o 
   3  -2   9      222.84      207.31      3.29 o 
   4  -2   9      105.79      113.50      7.30 o 
   5  -2   9       48.57       53.43      3.34 o 
   6  -2   9        0.77        1.35      1.16 o 
   7  -2   9        3.49        4.88      1.49 o 
   8  -2   9       61.16       65.74      4.20 o 
  -6  -1   9        0.10        0.55      0.82 o 
  -5  -1   9      148.61      134.19      4.17 o 
  -4  -1   9        1.15        0.09      0.68 o 
  -3  -1   9      499.30      497.29      7.81 o 
  -2  -1   9      190.37      188.72      3.31 o 
  -1  -1   9       23.22       24.27      0.93 o 
   0  -1   9       51.72       47.45      1.07 o 
   1  -1   9        4.59        5.82      0.49 o 
   2  -1   9      290.02      286.11      4.18 o 
   3  -1   9        0.20        0.54      0.37 o 
   4  -1   9      100.40       92.86      3.08 o 
   5  -1   9       95.00       95.91      8.02 o 
   6  -1   9      350.98      329.33      9.80 o 
   7  -1   9       47.13       36.16      3.18 o 
   8  -1   9        2.25        1.01      1.30 o 
  -6   0   9        1.18        1.59      0.88 o 
  -5   0   9       38.55       43.31      2.23 o 
  -4   0   9       29.82       24.73      1.62 o 
  -3   0   9      700.00      668.31      9.70 o 
  -2   0   9      307.98      313.97      4.65 o 
  -1   0   9       42.68       45.55      1.23 o 
   0   0   9       95.21      105.58      1.81 o 
   1   0   9       18.33       20.28      0.86 o 
   2   0   9       49.45       53.89      1.33 o 
   4   0   9      358.82      360.67      7.65 o 
   5   0   9        2.24        3.03      0.97 o 
   6   0   9      183.60      189.94      8.38 o 
   7   0   9       44.54       50.01      4.05 o 
   8   0   9       37.06       32.81      3.47 o 
  -6   1   9       13.02       12.17      1.42 o 
  -5   1   9        1.41        0.92      0.72 o 
  -4   1   9        9.23        8.48      1.10 o 
  -3   1   9       15.26       15.92      1.92 o 
  -2   1   9       22.55       23.11      1.06 o 
  -1   1   9      769.75      709.63      7.23 o 
   0   1   9      126.87      131.38      2.10 o 
   1   1   9      256.38      275.40      3.48 o 
   2   1   9      203.32      224.61      4.14 o 
   3   1   9      142.73      164.54      4.30 o 
   4   1   9       82.10       83.31      3.47 o 
   5   1   9       61.06       63.19      8.17 o 
   6   1   9       86.80       92.60      5.28 o 
   7   1   9       28.47       23.71      3.04 o 
   8   1   9       17.51       25.44      3.18 o 
  -6   2   9       48.23       40.23      2.57 o 
  -5   2   9        1.08        1.21      0.94 o 
  -4   2   9       42.64       39.84      2.05 o 
  -3   2   9        0.01        0.10      0.56 o 
  -2   2   9      239.74      219.09      3.59 o 
  -1   2   9      322.19      317.57      3.90 o 
   0   2   9       75.03       92.68      1.73 o 
   1   2   9      597.55      571.72      6.49 o 
   2   2   9       25.14       28.56      1.71 o 
   3   2   9       36.63       42.53      1.32 o 
   4   2   9       44.55       41.63      2.56 o 
   5   2   9      102.37      107.77      4.29 o 
   6   2   9        9.33        9.63      1.73 o 
   7   2   9       46.61       51.05      3.06 o 
   8   2   9        0.54        1.16      1.30 o 
  -6   3   9       69.10       80.39      4.51 o 
  -5   3   9       25.74       27.47      1.85 o 
  -4   3   9      143.14      142.86      3.91 o 
  -3   3   9       16.17       16.66      1.40 o 
  -2   3   9       60.30       60.95      1.85 o 
  -1   3   9       10.16       15.86      1.14 o 
   0   3   9     1583.26     1586.10     16.17 o 
   1   3   9      735.04      729.32      8.06 o 
   2   3   9      142.42      145.26      2.70 o 
   3   3   9      130.89      145.04      2.88 o 
   4   3   9       75.67       90.52      3.82 o 
   5   3   9        0.79        0.40      0.87 o 
   6   3   9        0.94        2.39      0.97 o 
   7   3   9        0.25        0.75      0.94 o 
   8   3   9        6.31        5.06      1.88 o 
  -6   4   9       19.58       17.61      1.71 o 
  -5   4   9       82.23       77.19      3.25 o 
  -4   4   9       48.95       49.44      3.34 o 
  -3   4   9      118.52      120.18      3.47 o 
  -2   4   9      185.34      195.00      4.01 o 
  -1   4   9       13.17       10.86      0.73 o 
   0   4   9       96.60       97.17      1.94 o 
   1   4   9        9.90        9.88      0.68 o 
   2   4   9      602.31      606.95      8.02 o 
   3   4   9      100.87       81.98      1.99 o 
   4   4   9      101.00       93.59      5.78 o 
   5   4   9      220.32      219.70      9.25 o 
   6   4   9       15.66       16.08      2.75 o 
   7   4   9       35.80       37.15      2.92 o 
   8   4   9       10.48        6.92      2.53 o 
  -6   5   9        0.82       -1.59      1.59 o 
  -5   5   9       49.11       51.65      2.52 o 
  -4   5   9        0.15        0.15      0.80 o 
  -3   5   9      317.19      322.29      7.31 o 
  -2   5   9        4.42        5.01      1.29 o 
  -1   5   9       80.35       86.31      2.88 o 
   0   5   9      321.07      325.60      4.70 o 
   1   5   9      651.10      643.26      7.96 o 
   2   5   9      711.70      689.47      9.05 o 
   3   5   9       50.53       56.83      1.99 o 
   4   5   9      188.75      180.78      4.86 o 
   5   5   9      117.99      117.83      4.96 o 
   6   5   9       62.17       67.47      3.78 o 
   7   5   9       75.43       77.50      4.22 o 
   8   5   9        0.00        1.28      2.10 o 
  -5   6   9       31.00       29.23      2.32 o 
  -4   6   9       40.49       42.97      2.70 o 
  -3   6   9      107.58      113.22      3.93 o 
  -2   6   9        4.22        5.95      0.89 o 
  -1   6   9      384.30      384.41      5.71 o 
   0   6   9       46.49       44.96      1.52 o 
   1   6   9        1.37        2.78      0.59 o 
   2   6   9        2.72        2.06      0.54 o 
   3   6   9        2.27        2.82      0.54 o 
   4   6   9      157.51      156.46      3.81 o 
   5   6   9        0.23        0.94      1.02 o 
   6   6   9      157.20      152.28      6.12 o 
   7   6   9        9.55       14.23      2.24 o 
   8   6   9       17.69       22.61      2.82 o 
  -5   7   9        0.16       -0.91      0.91 o 
  -4   7   9        0.01        0.08      0.88 o 
  -3   7   9       22.17       23.08      1.99 o 
  -2   7   9       64.27       66.81      3.00 o 
  -1   7   9      113.23      116.86      2.60 o 
   0   7   9        3.04        4.89      1.13 o 
   1   7   9      282.00      262.97      4.91 o 
   2   7   9       28.71       26.40      1.83 o 
   3   7   9        0.47        0.77      0.67 o 
   4   7   9        1.58        2.72      0.83 o 
   5   7   9       13.34        7.78      1.98 o 
   6   7   9       27.44       35.06      3.12 o 
   7   7   9       37.88       38.65      5.35 o 
  -4   8   9       11.60       14.05      1.85 o 
  -3   8   9        9.17        9.08      1.49 o 
  -2   8   9       19.85       21.88      1.58 o 
  -1   8   9        6.31        7.53      0.80 o 
   0   8   9      129.14      133.51      3.21 o 
   1   8   9       35.65       33.25      1.57 o 
   2   8   9      136.65      122.78      3.01 o 
   3   8   9      236.02      231.34      5.80 o 
   4   8   9       46.77       39.93      2.07 o 
   5   8   9       78.63       76.11      3.56 o 
   6   8   9        6.62        7.23      1.84 o 
   7   8   9       79.41       72.73      4.63 o 
  -3   9   9        4.42        4.63      2.35 o 
  -2   9   9        1.08        0.00      0.79 o 
  -1   9   9        1.22        1.63      0.65 o 
   0   9   9      201.96      207.56      4.39 o 
   1   9   9       22.31       27.58      1.49 o 
   2   9   9      333.86      328.37      5.98 o 
   3   9   9      131.68      118.21      2.70 o 
   4   9   9        0.06        0.57      0.75 o 
   5   9   9       13.07       12.50      2.03 o 
   6   9   9        0.00        1.00      1.42 o 
  -2  10   9       10.41        9.15      1.42 o 
  -1  10   9        3.28        3.48      0.80 o 
   0  10   9       18.06       16.29      1.28 o 
   1  10   9        0.01        0.48      0.67 o 
   2  10   9      164.62      160.65      5.61 o 
   3  10   9       16.27       22.45      2.51 o 
   4  10   9       48.44       45.57      3.92 o 
   5  10   9       17.73       17.85      2.20 o 
  -1  11   9       39.76       41.86      1.98 o 
   0  11   9        2.41        2.63      0.85 o 
   1  11   9        3.14        2.49      0.82 o 
   2  11   9       13.62       13.20      1.22 o 
   3  11   9        1.31        0.94      1.04 o 
   4  11   9        7.73        5.91      1.50 o 
  -1  -9  10       10.03        7.81      2.31 o 
   0  -9  10        0.06       -0.92      0.92 o 
   1  -9  10        0.07       -0.68      0.91 o 
   2  -9  10        1.22        1.57      1.61 o 
   3  -9  10        9.68       10.79      2.19 o 
  -2  -8  10       13.63       12.00      2.46 o 
  -1  -8  10        0.64        0.95      0.90 o 
   0  -8  10       51.98       54.63      2.84 o 
   1  -8  10       12.23        9.99      2.18 o 
   2  -8  10        1.72        1.68      1.04 o 
   3  -8  10        6.29        7.33      1.81 o 
   4  -8  10        7.35        5.42      2.60 o 
  -3  -7  10       27.12       31.22      3.32 o 
  -2  -7  10       60.79       61.26      3.81 o 
  -1  -7  10        5.56        0.72      0.82 o 
   0  -7  10        7.22        8.58      1.38 o 
   1  -7  10       23.40       18.43      1.61 o 
   2  -7  10       13.51       14.73      1.47 o 
   3  -7  10       16.31       11.85      1.67 o 
   4  -7  10       43.90       44.23      2.74 o 
   5  -7  10       19.65       18.91      3.61 o 
  -4  -6  10        1.56        1.54      1.42 o 
  -3  -6  10       15.71       14.34      2.34 o 
  -2  -6  10       29.19       25.38      2.64 o 
  -1  -6  10       31.64       28.69      1.63 o 
   0  -6  10       10.97       12.20      1.48 o 
   1  -6  10      210.49      214.42      5.53 o 
   2  -6  10       48.01       43.20      2.62 o 
   3  -6  10       11.97       11.68      1.05 o 
   4  -6  10       10.29       11.21      1.26 o 
   5  -6  10        0.28        1.48      1.35 o 
   6  -6  10       59.19       58.51      6.50 o 
  -5  -5  10       53.81       70.69      3.64 o 
  -4  -5  10       59.04       74.05      4.77 o 
  -3  -5  10       12.36       10.25      1.64 o 
  -2  -5  10        0.18        0.68      0.64 o 
  -1  -5  10       16.37       16.33      1.13 o 
   0  -5  10       19.37       19.50      1.42 o 
   1  -5  10       45.20       39.30      3.38 o 
   2  -5  10        0.77        0.64      0.69 o 
   3  -5  10       79.16       82.64      2.14 o 
   4  -5  10       37.43       37.32      2.30 o 
   5  -5  10       10.07       14.49      2.27 o 
   6  -5  10        0.01        0.09      1.20 o 
   7  -5  10       16.45       23.63      2.95 o 
  -5  -4  10        2.86        1.72      0.95 o 
  -4  -4  10      143.38      131.44      4.07 o 
  -3  -4  10       52.21       53.13      4.24 o 
  -2  -4  10       68.31       74.72      3.30 o 
  -1  -4  10       64.60       62.33      1.89 o 
   0  -4  10       16.68       15.04      1.18 o 
   1  -4  10        7.43        8.62      0.90 o 
   2  -4  10        0.06        0.63      0.51 o 
   3  -4  10      154.63      152.44      3.41 o 
   4  -4  10       54.51       46.03      2.88 o 
   5  -4  10       30.64       24.68      2.74 o 
   6  -4  10       10.26        9.43      2.01 o 
   7  -4  10       19.11       16.88      2.49 o 
  -5  -3  10       30.48       23.42      1.91 o 
  -4  -3  10      167.23      162.24      4.73 o 
  -3  -3  10        0.08        0.65      0.70 o 
  -2  -3  10      148.51      141.97      3.47 o 
  -1  -3  10       49.50       53.74      1.45 o 
   0  -3  10      113.86      122.91      2.31 o 
   1  -3  10       66.48       67.78      1.74 o 
   2  -3  10       10.30        9.62      0.77 o 
   3  -3  10        0.09        1.48      1.10 o 
   4  -3  10       39.35       40.61      2.23 o 
   5  -3  10      248.66      257.51     13.15 o 
   6  -3  10        4.46        3.43      1.46 o 
   7  -3  10       13.83       13.37      3.90 o 
  -6  -2  10        0.72       -0.19      1.27 o 
  -5  -2  10       93.20       94.83      3.43 o 
  -4  -2  10      140.24      137.88      4.01 o 
  -3  -2  10       26.04       20.45      1.41 o 
  -2  -2  10      157.21      170.23      3.26 o 
  -1  -2  10       35.28       41.43      1.25 o 
   0  -2  10      694.96      684.26      7.89 o 
   1  -2  10      127.18      122.70      2.46 o 
   2  -2  10        0.14        0.40      0.39 o 
   3  -2  10        0.32        0.15      0.37 o 
   4  -2  10      132.27      133.38      3.99 o 
   5  -2  10      100.77       92.17      4.62 o 
   6  -2  10        0.01        1.06      1.07 o 
   7  -2  10       16.31       18.43      2.82 o 
   8  -2  10        4.20        6.22      2.17 o 
  -6  -1  10        0.61        0.00      0.84 o 
  -5  -1  10       10.87       11.53      1.46 o 
  -4  -1  10        2.05        2.00      0.83 o 
  -3  -1  10      120.43      118.45      3.17 o 
  -2  -1  10      199.61      183.35      3.37 o 
  -1  -1  10      179.54      162.58      2.81 o 
   0  -1  10      110.70      107.64      1.89 o 
   1  -1  10      104.01      117.17      1.92 o 
   2  -1  10      154.33      160.90      2.88 o 
   3  -1  10        2.26        2.08      0.52 o 
   4  -1  10        4.77        5.24      0.81 o 
   5  -1  10       75.59       74.92      4.09 o 
   6  -1  10       83.19       81.31      4.43 o 
   7  -1  10        3.77        1.73      1.45 o 
   8  -1  10        3.05        2.31      1.73 o 
  -6   0  10       24.26       26.04      2.03 o 
  -5   0  10       48.22       51.48      2.94 o 
  -4   0  10       28.05       24.04      1.74 o 
  -3   0  10      341.73      334.26      6.62 o 
  -2   0  10       30.06       30.22      2.07 o 
  -1   0  10      327.51      331.10      4.40 o 
   0   0  10       31.21       26.94      0.99 o 
   1   0  10      964.97      951.97      9.67 o 
   2   0  10       18.93       29.99      1.23 o 
   3   0  10      174.08      183.43      3.46 o 
   4   0  10       82.18       99.51      5.40 o 
   5   0  10       44.04       40.91      3.90 o 
   6   0  10       48.52       45.53      4.19 o 
   7   0  10       12.12       14.02      2.60 o 
   8   0  10        6.05        4.34      1.88 o 
  -6   1  10       58.38       73.22      3.09 o 
  -5   1  10        9.39        8.62      1.80 o 
  -4   1  10       88.35       79.53      3.67 o 
  -3   1  10        4.15        4.45      0.94 o 
  -2   1  10        2.39        2.52      0.53 o 
  -1   1  10      813.76      795.14      8.84 o 
   0   1  10        0.15        0.31      0.37 o 
   1   1  10      309.27      298.46      3.81 o 
   2   1  10      117.84      137.94      2.94 o 
   3   1  10     2036.22     2050.34     26.29 o 
   4   1  10      203.00      180.35      4.38 o 
   5   1  10       10.82       12.81      1.68 o 
   6   1  10       60.39       67.21      4.91 o 
   7   1  10        2.78        0.58      1.30 o 
   8   1  10       39.11       44.95      4.19 o 
  -6   2  10       27.43       27.00      2.04 o 
  -5   2  10        4.82        4.83      1.11 o 
  -4   2  10      222.03      227.56      5.30 o 
  -3   2  10       80.00       72.63      2.67 o 
  -2   2  10        7.94        5.82      0.74 o 
  -1   2  10       40.28       43.70      1.25 o 
   0   2  10        3.03        2.79      0.48 o 
   1   2  10      239.71      236.80      3.41 o 
   2   2  10      101.07      108.86      2.26 o 
   3   2  10      657.57      596.35      8.71 o 
   4   2  10      232.04      213.69      6.73 o 
   5   2  10      371.96      376.60     26.74 o 
   6   2  10       32.96       29.57      2.45 o 
   7   2  10       21.88       20.38      3.04 o 
   8   2  10        0.75        1.59      1.45 o 
  -5   3  10        7.29        7.19      1.70 o 
  -4   3  10       36.70       36.00      2.10 o 
  -3   3  10       26.11       23.19      2.65 o 
  -2   3  10       53.68       57.72      1.92 o 
  -1   3  10       96.63       84.75      1.89 o 
   0   3  10      103.04       98.56      3.80 o 
   1   3  10        5.47        5.97      0.59 o 
   2   3  10       16.82       15.28      0.88 o 
   3   3  10      167.75      159.63      3.22 o 
   4   3  10       35.73       37.85      1.96 o 
   5   3  10      261.80      239.95      7.36 o 
   6   3  10        3.25        2.32      1.59 o 
   7   3  10      117.70      115.05      5.01 o 
   8   3  10        0.23        0.14      1.30 o 
  -5   4  10       17.52       14.86      2.13 o 
  -4   4  10        9.22       10.42      1.35 o 
  -3   4  10        0.24        0.93      0.74 o 
  -2   4  10        0.08        0.10      0.51 o 
  -1   4  10       53.40       47.73      1.45 o 
   0   4  10        4.26        4.31      0.58 o 
   1   4  10        1.91        1.37      0.49 o 
   2   4  10       12.87       12.17      0.86 o 
   3   4  10       36.18       36.46      1.21 o 
   4   4  10       54.58       50.95      3.22 o 
   5   4  10       45.85       46.73      3.12 o 
   6   4  10      161.37      155.43      6.72 o 
   7   4  10       48.84       48.96      5.06 o 
   8   4  10       12.43       15.69      2.24 o 
  -5   5  10        1.45        2.86      1.03 o 
  -4   5  10       30.27       26.36      1.91 o 
  -3   5  10       15.49       13.51      1.39 o 
  -2   5  10       96.97       94.67      2.99 o 
  -1   5  10      220.76      214.50      3.56 o 
   0   5  10       67.42       65.59      1.88 o 
   1   5  10      108.86      100.93      3.65 o 
   2   5  10       24.99       23.45      1.11 o 
   3   5  10        0.41       -0.23      0.38 o 
   4   5  10       47.60       49.62      2.36 o 
   5   5  10       24.73       26.43      2.59 o 
   6   5  10      247.13      255.21      8.82 o 
   7   5  10        7.01        3.72      1.42 o 
   8   5  10       32.71       33.99      3.16 o 
  -5   6  10        0.85        0.49      0.94 o 
  -4   6  10       25.62       28.32      2.04 o 
  -3   6  10        0.64        0.97      0.87 o 
  -2   6  10        1.22        0.11      0.60 o 
  -1   6  10       22.07       26.39      1.20 o 
   0   6  10       72.64       71.00      2.01 o 
   1   6  10      354.99      346.92      5.99 o 
   2   6  10        0.69        1.10      0.50 o 
   3   6  10       18.02       21.03      1.25 o 
   4   6  10       23.03       23.23      1.48 o 
   5   6  10       36.86       42.65      3.76 o 
   6   6  10       65.89       61.67      5.28 o 
   7   6  10       25.66       25.58      2.80 o 
  -4   7  10      113.54      123.55      4.60 o 
  -3   7  10        0.24        0.24      0.90 o 
  -2   7  10       23.53       19.14      2.09 o 
  -1   7  10       65.75       69.84      2.00 o 
   0   7  10        6.85        8.24      0.89 o 
   1   7  10      150.83      163.12      3.61 o 
   2   7  10       41.50       40.23      1.65 o 
   3   7  10      103.94       98.81      2.38 o 
   4   7  10       29.98       32.54      2.92 o 
   5   7  10        2.57        1.30      1.27 o 
   6   7  10        2.06        0.29      1.27 o 
   7   7  10       24.41       26.65      3.06 o 
  -3   8  10       15.28       15.07      3.65 o 
  -2   8  10       51.29       58.41      3.57 o 
  -1   8  10      116.68      109.24      2.80 o 
   0   8  10      212.34      201.06      4.48 o 
   1   8  10        1.15        1.95      0.68 o 
   2   8  10       13.64       13.66      1.96 o 
   3   8  10        4.61        4.71      0.66 o 
   4   8  10       39.35       39.02      3.67 o 
   5   8  10       99.92      115.28      8.17 o 
   6   8  10        0.88        2.39      1.53 o 
  -3   9  10       89.65       96.92      4.14 o 
  -2   9  10       59.21       62.49      2.93 o 
  -1   9  10       18.90       16.70      1.40 o 
   0   9  10       76.20       70.27      2.66 o 
   1   9  10        3.22        4.10      0.82 o 
   2   9  10       50.04       47.47      1.94 o 
   3   9  10       26.81       25.49      1.56 o 
   4   9  10       21.56       21.70      1.74 o 
   5   9  10       15.93       14.00      2.03 o 
   6   9  10        0.02       -0.38      1.32 o 
  -2  10  10        7.01        7.29      1.37 o 
  -1  10  10       98.29      100.94      2.79 o 
   0  10  10       15.53       16.21      1.30 o 
   1  10  10       22.36       21.38      1.46 o 
   2  10  10       74.38       72.99      2.47 o 
   3  10  10       31.34       33.35      3.91 o 
   4  10  10        1.10        0.27      0.99 o 
   5  10  10        0.99        1.81      1.38 o 
   0  11  10        0.05        0.34      1.23 o 
   1  11  10       68.58       72.26      2.59 o 
   2  11  10        8.50        8.16      1.05 o 
   3  11  10        7.84       11.10      1.90 o 
  -1  -8  11       49.30       44.09      4.19 o 
   0  -8  11       90.49      104.87      4.05 o 
   1  -8  11        0.02        1.26      1.11 o 
   2  -8  11        2.58        0.66      1.05 o 
   3  -8  11        8.58        9.64      2.08 o 
  -2  -7  11       32.00       32.22      2.73 o 
  -1  -7  11       42.58       44.17      2.27 o 
   0  -7  11       44.57       42.29      5.49 o 
   1  -7  11        0.12        1.32      1.04 o 
   2  -7  11       11.47       11.38      3.30 o 
   3  -7  11       18.97       16.87      1.48 o 
   4  -7  11      108.39      106.26      5.35 o 
   5  -7  11        3.40        5.54      2.01 o 
  -3  -6  11      104.10      106.09      5.56 o 
  -2  -6  11       60.66       52.98      3.83 o 
  -1  -6  11       12.47        9.40      1.09 o 
   0  -6  11       92.46       90.93      3.57 o 
   1  -6  11       17.56       15.99      1.68 o 
   2  -6  11        6.23        6.45      1.17 o 
   3  -6  11       33.91       35.69      1.86 o 
   4  -6  11       50.65       53.77      3.25 o 
   5  -6  11        2.48        2.91      1.63 o 
  -4  -5  11       12.42       22.90      2.25 o 
  -3  -5  11       33.80       36.87      2.61 o 
  -2  -5  11        0.34        0.19      0.70 o 
  -1  -5  11       95.74      101.65      2.96 o 
   0  -5  11       84.89       76.01      2.69 o 
   1  -5  11        8.40        9.22      1.38 o 
   2  -5  11       34.10       37.31      2.18 o 
   3  -5  11       99.61       96.20      3.66 o 
   4  -5  11       28.14       30.25      2.22 o 
   5  -5  11       29.21       33.83      3.32 o 
   6  -5  11        0.04        1.33      1.52 o 
  -4  -4  11       10.06       11.03      1.51 o 
  -3  -4  11        0.27        0.31      0.74 o 
  -2  -4  11       68.92       81.78      2.49 o 
  -1  -4  11       70.08       65.41      1.88 o 
   0  -4  11       47.09       47.18      2.01 o 
   1  -4  11       45.81       50.73      2.08 o 
   2  -4  11       46.94       46.69      1.87 o 
   3  -4  11      129.82      122.48      4.03 o 
   4  -4  11        0.09       -0.03      0.84 o 
   5  -4  11       10.87       11.97      3.47 o 
   6  -4  11        8.47        8.14      2.06 o 
   7  -4  11       61.82       65.74      4.57 o 
  -5  -3  11        0.11        0.70      0.92 o 
  -4  -3  11       36.63       32.52      2.12 o 
  -3  -3  11       64.54       63.34      2.74 o 
  -2  -3  11       41.44       40.88      1.75 o 
  -1  -3  11        9.62       10.09      0.78 o 
   0  -3  11      107.69      113.63      5.38 o 
   1  -3  11        1.26        0.65      0.56 o 
   2  -3  11       65.40       67.10      1.96 o 
   3  -3  11        3.54        3.54      0.69 o 
   4  -3  11       12.28       12.18      1.46 o 
   5  -3  11        1.94        1.79      1.25 o 
   6  -3  11       54.70       53.35      3.95 o 
   7  -3  11        9.51        7.16      2.06 o 
  -5  -2  11       23.13       32.30      4.19 o 
  -4  -2  11       67.78       67.89      4.93 o 
  -3  -2  11       41.81       37.78      2.28 o 
  -2  -2  11        2.86        3.12      0.69 o 
  -1  -2  11       54.86       56.20      1.58 o 
   0  -2  11      278.15      256.64      3.81 o 
   1  -2  11      141.82      160.92      5.27 o 
   2  -2  11      131.05      137.85      4.98 o 
   3  -2  11       27.98       29.25      1.45 o 
   4  -2  11       10.21       14.86      1.64 o 
   5  -2  11       38.15       32.46      2.95 o 
   6  -2  11       42.85       44.00      3.45 o 
   7  -2  11        0.22       -0.38      1.45 o 
  -5  -1  11       74.68       72.48      3.14 o 
  -4  -1  11       33.78       33.37      2.14 o 
  -3  -1  11       64.54       73.31      2.81 o 
  -2  -1  11       76.48       83.42      2.19 o 
  -1  -1  11       30.58       31.01      1.13 o 
   0  -1  11       96.97       90.78      1.78 o 
   1  -1  11        4.75        3.83      0.72 o 
   2  -1  11      191.38      191.74      3.36 o 
   3  -1  11       59.18       66.66      1.91 o 
   4  -1  11      128.96      124.62      5.73 o 
   5  -1  11        8.66       10.09      1.90 o 
   6  -1  11       36.03       34.40      3.90 o 
   7  -1  11        6.95        5.64      2.02 o 
   8  -1  11       31.77       35.85      4.05 o 
  -5   0  11       10.26        9.63      1.44 o 
  -4   0  11       78.88       84.47      3.15 o 
  -3   0  11      111.34      100.40      3.29 o 
  -2   0  11        0.58        0.55      0.49 o 
  -1   0  11        8.70        9.86      0.72 o 
   0   0  11       50.09       60.74      1.60 o 
   1   0  11        8.18        5.89      0.92 o 
   2   0  11      175.49      152.75      3.09 o 
   3   0  11       74.67       64.63      3.90 o 
   4   0  11       61.42       63.61      3.34 o 
   5   0  11       89.91       94.39      6.07 o 
   6   0  11      133.28      131.68      7.37 o 
   7   0  11        4.20        3.47      1.88 o 
   8   0  11        0.10       -0.87      1.30 o 
  -5   1  11        9.77       13.52      1.57 o 
  -4   1  11       41.63       40.86      3.40 o 
  -3   1  11        0.18        0.40      0.72 o 
  -2   1  11       11.84       14.15      1.05 o 
  -1   1  11        0.47        0.75      0.39 o 
   0   1  11       62.67       65.82      1.62 o 
   1   1  11       32.77       36.47      1.44 o 
   2   1  11       95.13       89.73      2.36 o 
   3   1  11       44.53       48.39      1.60 o 
   4   1  11       24.18       21.29      1.51 o 
   5   1  11      108.98      119.43      6.22 o 
   6   1  11       16.66       14.31      2.75 o 
   7   1  11       37.05       44.09      4.34 o 
   8   1  11        5.36        3.04      1.88 o 
  -5   2  11        0.03       -0.68      0.78 o 
  -4   2  11        1.24        1.01      0.82 o 
  -3   2  11      120.80      124.31      3.75 o 
  -2   2  11      210.06      187.82      3.82 o 
  -1   2  11       23.61       19.98      0.85 o 
   0   2  11      256.50      253.88      3.77 o 
   1   2  11        4.30        4.33      0.68 o 
   2   2  11       45.80       50.31      2.05 o 
   3   2  11       46.55       44.98      1.61 o 
   4   2  11        1.27        0.11      0.79 o 
   5   2  11       38.09       32.64      2.55 o 
   6   2  11       31.85       29.67      2.55 o 
   7   2  11       47.25       48.57      4.63 o 
   8   2  11        4.93        4.34      2.02 o 
  -5   3  11       42.80       39.97      2.42 o 
  -4   3  11        2.37        0.82      0.86 o 
  -3   3  11       40.39       37.55      2.34 o 
  -2   3  11       80.49       77.99      2.36 o 
  -1   3  11       88.27       91.38      2.04 o 
   0   3  11      431.03      408.36      5.66 o 
   1   3  11      122.11      121.89      2.79 o 
   2   3  11      399.20      395.60      5.80 o 
   3   3  11        0.01       -0.52      0.58 o 
   4   3  11        0.12       -0.19      0.66 o 
   5   3  11       38.73       39.68      4.12 o 
   6   3  11        6.84        4.55      1.42 o 
   7   3  11        0.21       -0.50      1.04 o 
   8   3  11       36.12       35.41      4.19 o 
  -5   4  11       38.81       38.24      2.52 o 
  -4   4  11       12.46       12.60      1.55 o 
  -3   4  11        2.73        2.36      0.96 o 
  -2   4  11       60.49       55.65      2.01 o 
  -1   4  11       39.77       41.62      1.43 o 
   0   4  11       89.20       91.98      2.21 o 
   1   4  11      247.36      249.09      4.61 o 
   2   4  11      195.60      185.10      4.14 o 
   3   4  11       54.39       58.40      1.87 o 
   4   4  11        1.52        1.88      1.02 o 
   5   4  11       11.60        8.91      3.04 o 
   6   4  11       12.66       11.29      2.89 o 
   7   4  11       13.78       11.99      5.13 o 
   8   4  11       22.96       25.01      3.76 o 
  -4   5  11       62.50       56.28      2.80 o 
  -3   5  11        8.20        5.82      1.18 o 
  -2   5  11      197.19      209.22      4.29 o 
  -1   5  11       15.83       16.58      1.00 o 
   0   5  11        2.29        1.69      0.60 o 
   1   5  11      126.16      127.53      3.02 o 
   2   5  11        4.16        3.74      0.61 o 
   3   5  11      421.34      431.25      6.29 o 
   4   5  11      114.97      110.31      4.03 o 
   5   5  11       17.77       12.57      1.94 o 
   6   5  11       12.56       16.41      2.25 o 
   7   5  11        0.04        0.47      1.15 o 
  -4   6  11       63.10       66.20      3.11 o 
  -3   6  11        1.20       -0.11      0.89 o 
  -2   6  11      201.03      215.45      6.11 o 
  -1   6  11       46.65       48.57      1.59 o 
   0   6  11       29.81       29.42      1.46 o 
   1   6  11        1.88        2.04      0.63 o 
   2   6  11        0.62        1.87      0.62 o 
   3   6  11       32.50       30.88      1.54 o 
   4   6  11        3.21        1.37      1.28 o 
   5   6  11      223.93      221.31     12.07 o 
   6   6  11       57.27       56.21      6.00 o 
   7   6  11       37.19       40.34      3.53 o 
  -3   7  11       18.88       16.60      1.78 o 
  -2   7  11       98.64       99.05      2.93 o 
  -1   7  11       30.58       30.15      1.46 o 
   0   7  11        7.34        8.49      0.98 o 
   1   7  11        6.12        7.84      1.03 o 
   2   7  11       22.92       23.63      1.38 o 
   3   7  11       72.05       67.96      1.95 o 
   4   7  11      109.35      103.90      3.79 o 
   5   7  11      170.57      165.28      8.17 o 
   6   7  11        0.65        1.32      1.27 o 
   7   7  11      103.54      109.51      7.01 o 
  -3   8  11       89.66      115.18      4.58 o 
  -2   8  11       56.03       62.13      3.84 o 
  -1   8  11        7.28        6.34      0.85 o 
   0   8  11        0.07       -0.13      0.61 o 
   1   8  11       38.34       39.89      1.80 o 
   2   8  11       68.17       68.17      2.26 o 
   3   8  11        2.03        2.81      0.65 o 
   4   8  11        1.77        0.72      0.82 o 
   5   8  11        1.01       -1.04      1.17 o 
   6   8  11      154.49      138.06      6.59 o 
  -2   9  11        5.92        4.08      1.63 o 
  -1   9  11       50.31       53.86      1.97 o 
   0   9  11       43.88       44.44      1.93 o 
   1   9  11       83.50       81.24      2.62 o 
   2   9  11       35.29       37.51      2.40 o 
   3   9  11       35.67       36.37      1.61 o 
   4   9  11       21.03       26.29      2.59 o 
   5   9  11        0.00       -0.18      1.38 o 
  -1  10  11       15.03       18.93      1.85 o 
   0  10  11        0.18        0.91      0.77 o 
   1  10  11       60.37       57.81      2.27 o 
   2  10  11       13.29       15.42      1.34 o 
   3  10  11       85.54       84.30      7.15 o 
   4  10  11        3.51        4.44      1.44 o 
  -1  -7  12       26.67       39.46      3.90 o 
   0  -7  12        5.65        5.43      1.32 o 
   1  -7  12        7.14        7.00      1.48 o 
   2  -7  12        0.63       -0.11      1.01 o 
   3  -7  12        2.99        1.31      1.52 o 
  -2  -6  12       19.78       25.77      4.34 o 
  -1  -6  12       28.79       25.58      3.04 o 
   0  -6  12       67.52       61.22      3.00 o 
   1  -6  12      130.49      144.83      4.90 o 
   2  -6  12        0.07        0.12      1.23 o 
   3  -6  12        0.04        0.09      0.79 o 
   4  -6  12       12.09       12.58      2.21 o 
   5  -6  12       25.17       26.26      4.84 o 
  -3  -5  12        8.01        6.95      1.30 o 
  -2  -5  12       11.71       13.46      1.26 o 
  -1  -5  12        1.39        0.64      0.71 o 
   0  -5  12      159.12      170.01      5.10 o 
   1  -5  12      136.54      125.67     11.27 o 
   2  -5  12        2.58        2.06      1.23 o 
   3  -5  12       94.53      102.52      4.32 o 
   4  -5  12       53.16       53.59      2.39 o 
   5  -5  12       14.49       13.92      2.46 o 
  -3  -4  12        0.29        0.18      0.84 o 
  -2  -4  12        8.23        7.42      1.01 o 
  -1  -4  12        0.04        0.22      0.60 o 
   0  -4  12       63.16       63.00      2.77 o 
   1  -4  12        7.71        7.10      1.27 o 
   2  -4  12      151.99      154.59      3.97 o 
   3  -4  12      161.74      158.17      3.60 o 
   4  -4  12       23.90       21.84      2.31 o 
   5  -4  12       15.25       16.85      2.62 o 
   6  -4  12       13.78        8.59      2.08 o 
  -4  -3  12        0.77        0.69      0.89 o 
  -3  -3  12        4.32        6.28      1.20 o 
  -2  -3  12       22.25       23.82      1.85 o 
  -1  -3  12       13.64       11.81      0.90 o 
   0  -3  12        1.25        0.14      0.61 o 
   1  -3  12        9.47       10.01      1.11 o 
   2  -3  12      101.35       93.05      4.13 o 
   3  -3  12        0.23        0.69      0.60 o 
   4  -3  12       91.88      101.55      5.43 o 
   5  -3  12       33.38       37.56      3.40 o 
   6  -3  12        4.82        5.44      1.91 o 
  -4  -2  12        7.61       10.25      1.48 o 
  -3  -2  12       17.85       17.88      1.64 o 
  -2  -2  12       11.21        9.91      1.14 o 
  -1  -2  12       72.88       75.76      2.03 o 
   0  -2  12       20.84       22.96      1.47 o 
   1  -2  12        4.91        3.78      0.74 o 
   2  -2  12        0.17        0.25      0.59 o 
   3  -2  12       27.99       29.15      1.73 o 
   4  -2  12      214.89      217.08      5.71 o 
   5  -2  12        1.99        0.61      1.20 o 
   6  -2  12      127.90      127.45      9.76 o 
   7  -2  12       18.13       12.58      2.89 o 
  -4  -1  12        2.45        3.88      1.10 o 
  -3  -1  12       21.53       19.12      1.68 o 
  -2  -1  12       97.39       97.33      2.68 o 
  -1  -1  12      192.98      201.47      3.73 o 
   0  -1  12        9.82       12.17      1.13 o 
   1  -1  12        5.76        6.87      0.97 o 
   2  -1  12        3.16        1.45      0.67 o 
   3  -1  12        0.09       -0.30      0.47 o 
   4  -1  12        1.42        0.51      0.83 o 
   5  -1  12      150.96      167.39      8.67 o 
   6  -1  12      108.23      134.72      7.81 o 
   7  -1  12       15.48       10.70      2.75 o 
  -4   0  12        7.05        3.08      1.23 o 
  -3   0  12       18.76       20.26      1.71 o 
  -2   0  12      284.85      284.36      6.89 o 
  -1   0  12      160.88      163.92      2.85 o 
   0   0  12       14.42       17.72      1.02 o 
   1   0  12       57.76       65.45      3.03 o 
   2   0  12       65.75       65.60      2.31 o 
   3   0  12        1.55        9.09      1.32 o 
   4   0  12        0.10        0.77      0.74 o 
   5   0  12       90.18       77.04      5.78 o 
   6   0  12        0.63        2.46      1.73 o 
   7   0  12      133.57      134.86      7.95 o 
  -4   1  12       11.78       13.00      1.54 o 
  -3   1  12       36.94       35.91      3.46 o 
  -2   1  12        0.32       -0.47      0.47 o 
  -1   1  12        8.93       10.50      0.82 o 
   0   1  12      287.21      286.42      4.19 o 
   1   1  12       39.16       39.57      1.72 o 
   2   1  12       77.36       75.47      2.23 o 
   3   1  12       17.20       23.65      1.23 o 
   4   1  12       19.31       17.90      2.58 o 
   5   1  12        2.11        0.26      0.96 o 
   6   1  12       40.36       47.85      4.77 o 
   7   1  12       58.70       66.78      5.49 o 
  -4   2  12        8.85        9.08      1.43 o 
  -3   2  12      183.24      179.57      4.86 o 
  -2   2  12       34.89       34.25      1.91 o 
  -1   2  12        2.76        2.65      0.58 o 
   0   2  12       29.71       28.63      1.25 o 
   1   2  12        9.24       10.20      0.94 o 
   2   2  12      159.34      168.71      3.84 o 
   3   2  12       12.11       12.15      0.97 o 
   4   2  12        3.30        1.66      0.84 o 
   5   2  12        5.46        6.80      1.64 o 
   6   2  12        2.07        2.02      1.59 o 
   7   2  12        0.11        0.00      1.45 o 
  -4   3  12       21.00       22.92      1.97 o 
  -3   3  12      236.74      239.16      5.84 o 
  -2   3  12        0.62       -0.54      0.54 o 
  -1   3  12      170.23      172.38      2.73 o 
   0   3  12       92.36       91.26      4.17 o 
   1   3  12      239.29      238.03      4.52 o 
   2   3  12       67.27       70.98      2.38 o 
   3   3  12       21.18       27.09      1.35 o 
   4   3  12       37.90       41.32      2.48 o 
   5   3  12        8.33        6.00      1.64 o 
   6   3  12       27.09       23.31      4.70 o 
   7   3  12        1.42        3.04      1.88 o 
  -4   4  12       50.73       48.35      2.71 o 
  -3   4  12      176.67      181.36      4.97 o 
  -2   4  12       38.15       41.56      1.86 o 
  -1   4  12      206.89      209.39      3.59 o 
   0   4  12        9.74        9.51      0.92 o 
   1   4  12       27.79       26.73      1.36 o 
   2   4  12        7.47        8.48      0.96 o 
   3   4  12       71.67       62.64      2.67 o 
   4   4  12       80.74       84.02      3.17 o 
   5   4  12       42.16       36.36      3.01 o 
   6   4  12       91.91       99.62      7.44 o 
   7   4  12       22.43       18.57      5.71 o 
  -4   5  12       29.00       32.96      2.37 o 
  -3   5  12        3.22        3.47      1.11 o 
  -2   5  12       87.04       87.83      3.44 o 
  -1   5  12      115.68      120.40      2.61 o 
   0   5  12      103.39      106.23      4.34 o 
   1   5  12      373.06      365.20      6.29 o 
   2   5  12       82.59       75.63      2.62 o 
   3   5  12        1.63        1.60      0.62 o 
   4   5  12        6.88        7.49      1.23 o 
   5   5  12       82.93       85.78      4.50 o 
   6   5  12       56.56       57.68      3.88 o 
   7   5  12       65.65       61.83      5.64 o 
  -3   6  12        0.54        0.21      0.95 o 
  -2   6  12      125.24      140.08      4.35 o 
  -1   6  12        2.34        1.43      0.70 o 
   0   6  12      151.33      143.11      3.38 o 
   1   6  12      123.85      127.74      5.28 o 
   2   6  12       62.02       61.29      2.09 o 
   3   6  12        8.61       10.04      0.95 o 
   4   6  12        8.97        9.63      1.40 o 
   5   6  12        3.14        1.67      1.27 o 
   6   6  12        2.87        2.68      1.48 o 
   7   6  12       54.15       57.82      6.22 o 
  -3   7  12        2.09        0.48      0.98 o 
  -2   7  12        8.90       11.66      1.38 o 
  -1   7  12       12.70       12.91      1.71 o 
   0   7  12      384.56      399.36     10.35 o 
   1   7  12       11.72       12.11      1.09 o 
   2   7  12      149.77      134.46      3.32 o 
   3   7  12        1.70        2.16      0.99 o 
   4   7  12      149.09      162.83      5.85 o 
   5   7  12       22.77       21.54      2.71 o 
   6   7  12        7.10       10.27      2.20 o 
  -2   8  12        0.29        0.37      0.89 o 
  -1   8  12        9.99       11.28      1.44 o 
   0   8  12       68.43       76.50      2.51 o 
   1   8  12        0.33        0.63      0.72 o 
   2   8  12       76.90       74.04      2.44 o 
   3   8  12       64.43       64.23      2.64 o 
   4   8  12      158.25      153.90      5.80 o 
   5   8  12       24.26       31.52      3.32 o 
  -1   9  12        0.35       -0.84      0.84 o 
   0   9  12        5.77        6.37      1.00 o 
   1   9  12      124.02      131.58      4.86 o 
   2   9  12       31.94       31.59      1.82 o 
   3   9  12       64.04       53.52      2.00 o 
   4   9  12       78.17       80.16      4.26 o 
   1  10  12       16.30       16.32      1.91 o 
   2  10  12        0.02        0.00      0.78 o 
  -1  -6  13        0.00        0.14      1.45 o 
   0  -6  13        3.06        2.67      1.27 o 
   1  -6  13        2.76        1.99      1.23 o 
   2  -6  13        6.68        8.69      1.52 o 
   3  -6  13       42.69       46.65      5.64 o 
  -2  -5  13       14.93       15.11      2.05 o 
  -1  -5  13        0.40       -0.05      1.07 o 
   0  -5  13        3.85        6.23      1.27 o 
   1  -5  13        2.59        2.41      1.17 o 
   2  -5  13       85.89       93.23      7.73 o 
   3  -5  13       53.59       55.62      2.64 o 
   4  -5  13        0.03        0.82      1.05 o 
  -2  -4  13       29.36       30.65      2.49 o 
  -1  -4  13       68.81       75.24      5.78 o 
   0  -4  13      122.53      124.05      3.63 o 
   1  -4  13        0.66       -0.63      0.87 o 
   2  -4  13        0.10       -0.86      0.86 o 
   3  -4  13        4.30        4.37      0.95 o 
   4  -4  13      153.07      169.56      9.25 o 
   5  -4  13       72.75       77.57      6.07 o 
  -3  -3  13       57.14       46.56      4.10 o 
  -2  -3  13       16.44       15.70      1.35 o 
  -1  -3  13       96.10       96.99      2.96 o 
   0  -3  13       44.16       46.85      3.82 o 
   1  -3  13       86.82       90.00      3.02 o 
   2  -3  13       73.60       71.29      2.55 o 
   3  -3  13       17.53       21.29      1.70 o 
   4  -3  13       39.46       42.15      2.64 o 
   5  -3  13        8.46       11.81      2.36 o 
   6  -3  13       44.95       46.61      4.10 o 
  -3  -2  13       22.56       20.43      2.23 o 
  -2  -2  13        1.50        1.86      1.07 o 
  -1  -2  13       59.43       57.91      2.46 o 
   0  -2  13       34.32       36.70      1.91 o 
   1  -2  13      418.88      389.50      6.65 o 
   2  -2  13       93.23       93.50      3.07 o 
   3  -2  13        0.06        0.49      0.80 o 
   4  -2  13        5.35        7.06      1.28 o 
   5  -2  13       68.83       68.50      6.14 o 
   6  -2  13       60.94       68.40      4.62 o 
  -3  -1  13        0.76        0.02      0.85 o 
  -2  -1  13        0.00        0.45      0.62 o 
  -1  -1  13       23.40       23.69      1.13 o 
   0  -1  13       82.82       87.07      2.83 o 
   1  -1  13      147.38      152.89      3.91 o 
   2  -1  13       10.09       10.64      1.13 o 
   3  -1  13       85.21       83.50      2.41 o 
   4  -1  13       34.92       39.32      4.12 o 
   5  -1  13        0.43        3.18      2.02 o 
   6  -1  13        0.07        0.58      1.59 o 
  -4   0  13       63.83       68.00      3.14 o 
  -3   0  13        0.00       -0.15      0.81 o 
  -2   0  13        4.93        5.49      0.93 o 
  -1   0  13        5.52        6.74      1.16 o 
   0   0  13       70.55       75.02      2.19 o 
   1   0  13        0.89        0.37      0.64 o 
   2   0  13      152.13      141.35      3.70 o 
   3   0  13       64.60       66.77      2.13 o 
   4   0  13        6.31        4.38      1.95 o 
   5   0  13       71.89       65.19      5.49 o 
   6   0  13       60.09       54.93      5.35 o 
   7   0  13        4.86        2.89      2.17 o 
  -4   1  13       28.99       30.83      2.27 o 
  -3   1  13       37.89       41.87      2.43 o 
  -2   1  13       11.09       10.59      1.13 o 
  -1   1  13        0.15       -0.04      0.47 o 
   0   1  13        9.30        7.57      0.86 o 
   1   1  13        9.13        9.37      1.05 o 
   2   1  13       89.13       92.62      2.83 o 
   3   1  13       49.88       51.47      1.86 o 
   4   1  13      438.23      404.63      8.32 o 
   5   1  13      211.82      214.07     10.55 o 
   6   1  13        2.64        3.04      2.17 o 
   7   1  13        3.28        3.32      2.02 o 
  -4   2  13        3.19        3.76      1.26 o 
  -3   2  13      110.95      110.15      3.90 o 
  -2   2  13       30.45       30.94      1.85 o 
  -1   2  13       69.01       75.61      1.99 o 
   0   2  13       20.75       20.31      1.24 o 
   1   2  13        9.30        7.44      1.03 o 
   2   2  13        0.06        0.57      0.63 o 
   3   2  13       36.01       32.80      1.98 o 
   4   2  13      665.01      667.32     12.25 o 
   5   2  13      112.33      108.29      4.95 o 
   6   2  13      122.16      108.12      7.37 o 
   7   2  13       40.93       45.68      5.06 o 
  -3   3  13       35.35       33.49      2.28 o 
  -2   3  13       12.90       12.21      1.19 o 
  -1   3  13       77.73       76.82      2.01 o 
   0   3  13        9.88        8.81      0.96 o 
   1   3  13      187.41      200.97      4.69 o 
   2   3  13       53.81       49.29      3.27 o 
   3   3  13        0.83        0.17      0.54 o 
   4   3  13       55.33       56.19      2.64 o 
   5   3  13        0.01        0.45      1.15 o 
   6   3  13      184.10      195.64      7.21 o 
   7   3  13        7.17        7.08      2.60 o 
  -3   4  13       23.95       23.70      2.03 o 
  -2   4  13        2.79        2.46      0.79 o 
  -1   4  13        6.01        5.14      0.98 o 
   0   4  13       13.32       15.77      1.18 o 
   1   4  13      162.08      173.31      3.80 o 
   2   4  13        2.14        0.50      1.14 o 
   3   4  13       64.44       66.41      2.34 o 
   4   4  13        4.70        4.22      1.46 o 
   5   4  13       15.30       16.54      2.30 o 
   6   4  13        6.78        8.24      1.94 o 
   7   4  13       13.00        8.89      3.83 o 
  -3   5  13       22.23       22.28      2.07 o 
  -2   5  13       21.12       19.21      2.24 o 
  -1   5  13        0.89        0.88      0.50 o 
   0   5  13       64.21       63.64      2.21 o 
   1   5  13        3.84        2.76      0.92 o 
   2   5  13      231.00      220.84      5.06 o 
   3   5  13      227.86      235.68      5.14 o 
   4   5  13        0.96        0.68      0.97 o 
   5   5  13        8.59        4.41      3.04 o 
   6   5  13       50.57       47.78      3.78 o 
  -2   6  13       10.57        9.50      1.38 o 
  -1   6  13        3.46        4.63      1.40 o 
   0   6  13        5.71        7.45      1.04 o 
   1   6  13        5.09        2.71      1.04 o 
   2   6  13      192.78      190.24      4.60 o 
   3   6  13       20.49       14.30      1.25 o 
   4   6  13       21.09       22.97      2.01 o 
   5   6  13       53.50       70.35      4.77 o 
   6   6  13       18.29       15.75      2.60 o 
  -2   7  13        0.85        1.77      1.13 o 
  -1   7  13        4.49        0.93      0.89 o 
   0   7  13        4.51        5.76      1.23 o 
   1   7  13        2.26        1.26      0.76 o 
   2   7  13       26.38       24.59      1.75 o 
   3   7  13       19.03       16.96      1.33 o 
   4   7  13       81.96       94.53      4.37 o 
   5   7  13        1.57        1.11      1.66 o 
  -1   8  13       44.71       47.19      4.04 o 
   0   8  13       39.32       43.81      1.96 o 
   1   8  13       38.70       36.95      1.81 o 
   2   8  13        1.10       -0.13      0.60 o 
   3   8  13        2.84        1.42      0.76 o 
   4   8  13        3.45        3.63      1.95 o 
   1   9  13      153.43      160.93      3.97 o 
   2   9  13        0.03        0.13      0.69 o 
   3   9  13       53.65       46.62      4.26 o 
   0  -5  14       86.21       83.07      3.50 o 
   1  -5  14       66.13       64.68      3.27 o 
   2  -5  14        8.15        7.84      1.48 o 
   3  -5  14        0.33       -0.35      0.96 o 
  -1  -4  14       33.10       25.61      2.46 o 
   0  -4  14       33.13       34.03      2.39 o 
   1  -4  14        0.75        0.00      1.81 o 
   2  -4  14        9.93        8.70      1.52 o 
   3  -4  14       37.39       38.87      2.18 o 
   4  -4  14       32.42       32.83      3.04 o 
  -2  -3  14        0.02        0.77      1.09 o 
  -1  -3  14       11.04       11.57      1.70 o 
   0  -3  14        1.10        0.40      0.86 o 
   1  -3  14       45.66       42.27      2.50 o 
   2  -3  14       13.89       14.47      1.38 o 
   3  -3  14        0.46        0.63      0.83 o 
   4  -3  14        0.08        0.87      1.59 o 
   5  -3  14        0.01       -0.28      1.42 o 
  -2  -2  14       29.60       31.97      2.75 o 
  -1  -2  14       13.86       15.03      2.10 o 
   0  -2  14       30.63       32.92      1.84 o 
   1  -2  14       11.27        9.99      1.29 o 
   2  -2  14       17.01       13.50      1.29 o 
   3  -2  14       84.14       84.18      9.61 o 
   4  -2  14       39.28       40.18      3.76 o 
   5  -2  14        1.97       -0.29      1.73 o 
  -2  -1  14       99.20      102.16      3.08 o 
  -1  -1  14       24.40       30.26      2.39 o 
   0  -1  14        0.71       -0.64      0.68 o 
   1  -1  14        9.93        8.34      0.99 o 
   2  -1  14       12.83       10.66      1.20 o 
   3  -1  14       73.75       62.67      2.81 o 
   4  -1  14        0.41        0.79      1.11 o 
   5  -1  14       48.00       45.39      4.91 o 
   6  -1  14        1.05        2.75      2.17 o 
  -3   0  14       61.45       69.99      3.20 o 
  -2   0  14      249.45      266.80      5.33 o 
  -1   0  14        0.21        1.29      1.01 o 
   0   0  14      111.76      110.72      3.33 o 
   1   0  14        0.01       -0.34      0.67 o 
   2   0  14        9.17       11.49      1.48 o 
   3   0  14       89.77       80.69      2.92 o 
   4   0  14        0.01        0.85      1.15 o 
   5   0  14       49.53       54.64      5.35 o 
   6   0  14       11.10       11.71      3.04 o 
  -3   1  14        5.91        4.49      1.28 o 
  -2   1  14       42.68       43.67      2.04 o 
  -1   1  14       34.96       37.37      2.10 o 
   0   1  14      206.73      211.84      4.15 o 
   1   1  14       10.46       10.20      1.20 o 
   2   1  14       86.04       84.19      2.81 o 
   3   1  14       62.09       64.48      2.37 o 
   4   1  14       88.99       81.32      3.24 o 
   5   1  14       11.39       12.14      3.04 o 
   6   1  14       33.03       24.28      3.90 o 
  -3   2  14       15.14       11.92      1.63 o 
  -2   2  14       37.03       37.65      2.96 o 
  -1   2  14      105.55      105.19      3.53 o 
   0   2  14       15.98       15.86      1.32 o 
   1   2  14      218.97      222.37      5.17 o 
   2   2  14      108.49      110.51      3.28 o 
   3   2  14        8.18        7.56      1.07 o 
   4   2  14       69.57       71.25      3.04 o 
   5   2  14       39.06       35.36      5.28 o 
   6   2  14        5.68        3.04      2.02 o 
  -2   3  14        0.22       -0.67      0.68 o 
  -1   3  14       33.34       35.67      3.43 o 
   0   3  14       90.61       90.36      2.89 o 
   1   3  14      293.89      285.96      6.10 o 
   2   3  14        0.56       -0.58      0.71 o 
   3   3  14      190.24      189.14      4.51 o 
   4   3  14       32.46       29.36      2.08 o 
   5   3  14        1.87        1.27      1.35 o 
   6   3  14       12.68       17.35      3.61 o 
  -2   4  14        8.23        9.35      1.41 o 
  -1   4  14       18.01       14.24      1.51 o 
   0   4  14        8.42        9.02      1.03 o 
   1   4  14       64.62       63.62      2.79 o 
   2   4  14      118.89      128.05      4.32 o 
   3   4  14      228.98      213.44      4.89 o 
   4   4  14       24.64       29.40      2.85 o 
   5   4  14       44.97       51.26      3.78 o 
   6   4  14        2.94        2.89      1.68 o 
  -2   5  14        0.19        0.54      0.90 o 
  -1   5  14      118.51      122.59      5.90 o 
   0   5  14       71.49       70.38      2.79 o 
   1   5  14        4.06        4.13      0.96 o 
   2   5  14       31.68       35.31      1.90 o 
   3   5  14       12.53       14.53      1.38 o 
   4   5  14      112.93      113.73      4.79 o 
   5   5  14      118.70      113.05      5.67 o 
  -1   6  14      129.39      145.36      4.54 o 
   0   6  14       44.36       42.98      1.95 o 
   1   6  14       19.99       17.58      1.90 o 
   2   6  14       36.72       36.18      1.91 o 
   3   6  14        4.08        4.03      0.90 o 
   4   6  14       93.64       98.24      4.65 o 
   5   6  14       44.62       43.42      5.20 o 
   0   7  14       59.26       62.85      4.86 o 
   1   7  14       82.42       93.03      2.90 o 
   2   7  14       59.45       56.49      2.38 o 
   3   7  14        8.77        5.60      1.05 o 
   4   7  14       14.75       10.97      3.11 o 
   1   8  14        0.49        1.88      2.31 o 
   2   8  14        0.02       -0.32      0.75 o 
   0  -3  15        0.21        1.31      0.96 o 
   1  -3  15        1.52        2.90      1.15 o 
   2  -3  15        1.05        1.55      1.45 o 
   3  -3  15       31.42       31.20      1.78 o 
  -1  -2  15        9.35        9.55      1.67 o 
   0  -2  15       55.17       62.78      2.60 o 
   1  -2  15       36.83       39.81      2.17 o 
   2  -2  15        3.20        2.56      0.93 o 
   3  -2  15        0.33        1.31      0.94 o 
   4  -2  15        3.04        3.76      2.02 o 
  -1  -1  15        0.56       -0.14      1.01 o 
   0  -1  15      139.47      136.13      3.88 o 
   1  -1  15       66.53       66.06      3.07 o 
   2  -1  15       19.23       25.44      1.76 o 
   3  -1  15       10.24       11.21      1.46 o 
   4  -1  15        4.47        4.34      2.02 o 
   5  -1  15        0.84        0.48      1.32 o 
  -1   0  15      113.05      105.40      7.23 o 
   0   0  15      200.05      213.09      5.11 o 
   1   0  15        0.15        0.05      0.70 o 
   2   0  15       30.32       30.74      1.87 o 
   3   0  15       22.04       25.81      1.63 o 
   4   0  15        0.04       -0.43      1.45 o 
   5   0  15        7.89        5.10      1.63 o 
  -1   1  15       58.28       61.42      3.40 o 
   0   1  15       23.05       24.07      2.95 o 
   1   1  15       43.48       37.61      1.96 o 
   2   1  15       78.87       82.12      2.93 o 
   3   1  15        9.77       17.23      1.42 o 
   4   1  15        8.78       13.01      2.60 o 
   5   1  15        3.27        5.05      1.67 o 
  -1   2  15       76.74       82.14      3.82 o 
   0   2  15        2.54        1.78      0.72 o 
   1   2  15       48.17       54.46      2.36 o 
   2   2  15        3.23        2.09      0.86 o 
   3   2  15       39.54       41.71      2.04 o 
   4   2  15      114.07      115.15      5.42 o 
   5   2  15        7.28        9.97      1.91 o 
  -1   3  15       63.33       63.00      3.36 o 
   0   3  15       27.50       26.11      1.67 o 
   1   3  15       69.35       61.84      3.11 o 
   2   3  15       14.36       12.81      1.66 o 
   3   3  15       35.72       37.22      2.74 o 
   4   3  15        1.21       -0.08      1.11 o 
   5   3  15       42.46       54.39      2.95 o 
  -1   4  15        0.00       -0.65      0.85 o 
   0   4  15      174.61      171.62      5.65 o 
   1   4  15      110.89      107.78      3.43 o 
   2   4  15        0.29       -0.67      0.67 o 
   3   4  15        0.01        0.76      0.77 o 
   4   4  15       18.75       13.59      1.98 o 
   5   4  15       91.84       96.90      5.88 o 
   0   5  15      137.62      141.17      3.94 o 
   1   5  15        5.89        5.99      1.55 o 
   2   5  15      153.96      144.81      4.08 o 
   3   5  15       27.08       25.00      1.60 o 
   4   5  15        0.04        0.21      1.45 o 
   1   6  15       44.57       42.49      2.22 o 
   2   6  15      171.56      170.39      4.98 o 
   3   6  15        0.34        0.05      0.74 o 
   1  -1  16       20.31       18.94      3.32 o 
   2  -1  16      156.27      163.39      4.31 o 
   1   0  16       21.79       22.02      1.90 o 
   2   0  16       20.52       22.50      1.93 o 
   3   0  16        0.03        0.17      0.94 o 
   0   1  16       12.30       12.00      3.04 o 
   1   1  16        0.69       -0.52      0.66 o 
   2   1  16        5.45        5.26      1.14 o 
   3   1  16       39.94       45.11      2.16 o 
   1   2  16       21.37       25.40      1.75 o 
   2   2  16        1.06        1.91      0.95 o 
   3   2  16        3.23        2.00      0.89 o 
   1   3  16        2.83        3.80      1.06 o 
   2   3  16       55.58       46.79      2.29 o 
   3   3  16       29.03       31.55      1.85 o 
   2   4  16       71.32       72.31      2.81 o 
                                                 
